# Supplementary material for: Genome-wide identification and localization of chalcone synthase family in soybean (Glycine max [L]Merr)
Source: BMC Plant Biol. 2018 Dec 4;18:325. doi: 10.1186/s12870-018-1569-x (PMC6278125; doi:10.1186/s12870-018-1569-x)
Supplement: Supplementary file 3 — List of 40,972 duplicated gene pairs in Glycine max genome (XLSX 2404 kb) [file 12870_2018_1569_MOESM3_ESM.xlsx]

## Sheet: Table S3
Table S3. List of 40972 duplicated gene pairs in Glycine max genome
BLOCK_NO	BLOCK_SCORE	E_VALUE	LOCUS_1	LOCUS_2	Ka	Ks
0	431	2e-68	Glyma.01G017200	Glyma.01G095300	0.4113	1.7932
0	431	2e-126	Glyma.01G017300	Glyma.01G095600	0.2481	0.8916
0	431	8e-78	Glyma.01G017500	Glyma.01G095700	0.2527	2.0269
0	431	2e-122	Glyma.01G017700	Glyma.01G096000	0.039	0.5645
0	431	0	Glyma.01G018400	Glyma.01G096600	0.2005	1.0856
0	431	3e-31	Glyma.01G018700	Glyma.01G096800	0.1705	0.8151
0	431	1e-96	Glyma.01G018800	Glyma.01G097000	0.2069	0.9314
0	431	0	Glyma.01G019000	Glyma.01G097100	0.0772	0.3621
0	431	0	Glyma.01G019200	Glyma.01G097400	0.074	0.7831
0	431	4e-168	Glyma.01G019300	Glyma.01G097900	0.3557	1.0127
0	431	0	Glyma.01G019400	Glyma.01G098000	0.0776	0.7222
1	233	9e-49	Glyma.01G134200	Glyma.01G209100	0.3768	2.7022
1	233	2e-101	Glyma.01G136000	Glyma.01G210100	0.2292	1.631
1	233	3e-40	Glyma.01G138600	Glyma.01G211300	0.5207	0
1	233	2e-74	Glyma.01G141100	Glyma.01G212100	0.3344	2.2337
1	233	0	Glyma.01G142600	Glyma.01G212200	0.2519	1.7688
1	233	1e-74	Glyma.01G144400	Glyma.01G213100	0.309	1.9292
1	233	0	Glyma.01G144500	Glyma.01G213200	0.2033	1.4988
2	225	1e-123	Glyma.01G078000	Glyma.01G137600	0.1613	0.6532
2	225	7e-61	Glyma.01G078200	Glyma.01G137500	0.3076	1.6942
2	225	5e-22	Glyma.01G079000	Glyma.01G136600	0.3145	0.8053
2	225	0	Glyma.01G079100	Glyma.01G136500	0.1063	0.5577
2	225	0	Glyma.01G079500	Glyma.01G136300	0.3167	1.258
2	225	3e-100	Glyma.01G079900	Glyma.01G134200	0.2932	1.9021
3	5334	4e-111	Glyma.01G044900	Glyma.02G105500	0.042	0.0919
3	5334	0	Glyma.01G045100	Glyma.02G105600	0.0236	0.0972
3	5334	0	Glyma.01G045300	Glyma.02G105700	0.0291	0.1242
3	5334	2e-121	Glyma.01G045400	Glyma.02G105800	0.0095	0.1453
3	5334	0	Glyma.01G045500	Glyma.02G105900	0.0382	0.2555
3	5334	2e-126	Glyma.01G045700	Glyma.02G106000	0.0312	0.0694
3	5334	0	Glyma.01G045800	Glyma.02G106100	0.0184	0.0561
3	5334	6e-133	Glyma.01G045900	Glyma.02G106200	0.0296	0.0919
3	5334	0	Glyma.01G046000	Glyma.02G106300	0.0072	0.1367
3	5334	0	Glyma.01G046400	Glyma.02G106600	0.0303	0.1815
3	5334	3e-172	Glyma.01G046500	Glyma.02G106700	0.01	0.0779
3	5334	0	Glyma.01G046600	Glyma.02G106800	0.0429	0.1217
3	5334	0	Glyma.01G046700	Glyma.02G106900	0.0107	0.0978
3	5334	0	Glyma.01G046800	Glyma.02G107000	0.0318	0.0968
3	5334	2e-65	Glyma.01G047000	Glyma.02G107100	0	0.125
3	5334	3e-66	Glyma.01G047800	Glyma.02G107400	0.0454	0.0856
3	5334	6e-140	Glyma.01G048200	Glyma.02G107900	0.0568	0.1375
3	5334	0	Glyma.01G048500	Glyma.02G108100	0.0192	0.0952
3	5334	2e-50	Glyma.01G048600	Glyma.02G108200	0.3463	0.5875
3	5334	6e-112	Glyma.01G048700	Glyma.02G108300	0.061	0.1771
3	5334	0	Glyma.01G048800	Glyma.02G108400	0.0225	0.141
3	5334	0	Glyma.01G049100	Glyma.02G108500	0.0239	0.1317
3	5334	0	Glyma.01G049400	Glyma.02G108600	0.0383	0.1853
3	5334	1e-86	Glyma.01G049500	Glyma.02G108700	0.0729	0.1201
3	5334	0	Glyma.01G049600	Glyma.02G108800	0.0553	0.0964
3	5334	1e-168	Glyma.01G049900	Glyma.02G108900	0.0549	0.2201
3	5334	1e-52	Glyma.01G050000	Glyma.02G109000	0.2779	0.3904
3	5334	7e-157	Glyma.01G050100	Glyma.02G109100	0.0053	0.1214
3	5334	0	Glyma.01G050400	Glyma.02G109200	0.0338	0.1778
3	5334	3e-95	Glyma.01G050500	Glyma.02G109400	0.0299	0.0594
3	5334	5e-54	Glyma.01G050700	Glyma.02G109600	0.0422	0.2182
3	5334	2e-68	Glyma.01G051200	Glyma.02G109700	0.2328	0.3671
3	5334	0	Glyma.01G051300	Glyma.02G109800	0.0155	0.0979
3	5334	0	Glyma.01G051400	Glyma.02G109900	0.0262	0.0928
3	5334	2e-175	Glyma.01G051600	Glyma.02G110000	0.0944	0.2322
3	5334	1e-126	Glyma.01G052200	Glyma.02G110400	0.0164	0.0746
3	5334	1e-103	Glyma.01G052400	Glyma.02G110700	0.0318	0.0944
3	5334	0	Glyma.01G052500	Glyma.02G110800	0.0221	0.0775
3	5334	2e-152	Glyma.01G052700	Glyma.02G111300	0.0123	0.1505
3	5334	6e-155	Glyma.01G052800	Glyma.02G111400	0.0238	0.1354
3	5334	0	Glyma.01G052900	Glyma.02G111500	0.0927	0.2085
3	5334	0	Glyma.01G053100	Glyma.02G111600	0.0135	0.1309
3	5334	2e-105	Glyma.01G053200	Glyma.02G111700	0.0143	0.0621
3	5334	0	Glyma.01G053300	Glyma.02G111800	0.0264	0.1225
3	5334	0	Glyma.01G053600	Glyma.02G111900	0.0276	0.1313
3	5334	1e-169	Glyma.01G053700	Glyma.02G112000	0.0329	0.1474
3	5334	0	Glyma.01G053800	Glyma.02G112100	0.0333	0.1355
3	5334	1e-115	Glyma.01G054000	Glyma.02G112400	0.0055	0.0968
3	5334	0	Glyma.01G054100	Glyma.02G112500	0.027	0.1285
3	5334	1e-159	Glyma.01G054200	Glyma.02G112600	0.03	0.1252
3	5334	0	Glyma.01G054300	Glyma.02G112800	0.0191	0.0891
3	5334	4e-125	Glyma.01G054400	Glyma.02G112900	0.0196	0.2084
3	5334	4e-117	Glyma.01G054500	Glyma.02G113000	0.0776	0.1621
3	5334	0	Glyma.01G054800	Glyma.02G113300	0.0499	0.1003
3	5334	0	Glyma.01G054900	Glyma.02G113400	0.0655	0.1965
3	5334	1e-166	Glyma.01G055000	Glyma.02G113500	0.1071	0.2285
3	5334	0	Glyma.01G055200	Glyma.02G113600	0.0172	0.0935
3	5334	0	Glyma.01G055300	Glyma.02G113700	0.0266	0.0878
3	5334	5e-86	Glyma.01G055400	Glyma.02G113800	0.0413	0.111
3	5334	1e-171	Glyma.01G055500	Glyma.02G113900	0.0207	0.1438
3	5334	1e-171	Glyma.01G055900	Glyma.02G114200	0.0218	0.1594
3	5334	2e-165	Glyma.01G056000	Glyma.02G114300	0.0276	0.1353
3	5334	0	Glyma.01G056200	Glyma.02G114500	0.053	0.1463
3	5334	0	Glyma.01G056300	Glyma.02G114800	0.0108	0.1304
3	5334	5e-42	Glyma.01G056400	Glyma.02G115000	0.0582	0.2017
3	5334	0	Glyma.01G056500	Glyma.02G115100	0.0187	0.108
3	5334	1e-173	Glyma.01G056800	Glyma.02G115200	0.047	0.1199
3	5334	0	Glyma.01G056900	Glyma.02G115300	0.0293	0.1218
3	5334	0	Glyma.01G057100	Glyma.02G115400	0.0036	0.149
3	5334	1e-148	Glyma.01G057400	Glyma.02G115500	0.0822	0.149
3	5334	0	Glyma.01G057500	Glyma.02G115600	0.0247	0.0922
3	5334	0	Glyma.01G057600	Glyma.02G115700	0.0483	0.117
3	5334	0	Glyma.01G057900	Glyma.02G115800	0.0537	0.1613
3	5334	0	Glyma.01G058000	Glyma.02G115900	0.0067	0.0983
3	5334	0	Glyma.01G058200	Glyma.02G116000	0.017	0.1672
3	5334	2e-62	Glyma.01G058300	Glyma.02G116100	0.0345	0.1566
3	5334	0	Glyma.01G058400	Glyma.02G116200	0.0181	0.0636
3	5334	0	Glyma.01G058500	Glyma.02G116300	0.0232	0.1074
3	5334	0	Glyma.01G059100	Glyma.02G116500	0.1031	0.1944
3	5334	0	Glyma.01G059200	Glyma.02G116600	0.015	0.083
3	5334	6e-33	Glyma.01G060000	Glyma.02G117300	0.2971	0.471
3	5334	2e-166	Glyma.01G060300	Glyma.02G118500	0.0559	0.1868
3	5334	2e-110	Glyma.01G060400	Glyma.02G118600	0.0647	0.1376
3	5334	0	Glyma.01G060700	Glyma.02G119000	0.0147	0.1112
3	5334	3e-37	Glyma.01G060900	Glyma.02G119200	0.0211	0.0884
3	5334	0	Glyma.01G061000	Glyma.02G119300	0.0198	0.1303
3	5334	0	Glyma.01G061100	Glyma.02G119600	0.0655	0.3667
3	5334	0	Glyma.01G061500	Glyma.02G119700	0.0179	0.1032
3	5334	0	Glyma.01G061700	Glyma.02G120000	0.0458	0.0771
3	5334	1e-91	Glyma.01G061900	Glyma.02G120100	0.093	0.2682
3	5334	2e-179	Glyma.01G062000	Glyma.02G120200	0.0135	0.1101
3	5334	0	Glyma.01G062100	Glyma.02G120300	0.0316	0.1473
3	5334	0	Glyma.01G062200	Glyma.02G120400	0.0371	0.1091
3	5334	9e-111	Glyma.01G062300	Glyma.02G120500	0.0125	0.2136
3	5334	0	Glyma.01G062400	Glyma.02G120600	0.1173	0.2929
3	5334	8e-91	Glyma.01G062800	Glyma.02G120700	0.0604	0.1065
3	5334	0	Glyma.01G062900	Glyma.02G120800	0.0221	0.1359
3	5334	0	Glyma.01G063000	Glyma.02G120900	0.0214	0.2502
3	5334	0	Glyma.01G063100	Glyma.02G121000	0.0214	0.052
3	5334	1e-111	Glyma.01G063500	Glyma.02G121100	0.0051	0.0416
3	5334	0	Glyma.01G063600	Glyma.02G121200	0.0402	0.0818
3	5334	0	Glyma.01G063700	Glyma.02G121300	0.0454	0.1411
3	5334	2e-160	Glyma.01G063800	Glyma.02G121400	0.0225	0.1028
3	5334	1e-166	Glyma.01G064100	Glyma.02G121500	0.0178	0.1057
3	5334	3e-141	Glyma.01G064200	Glyma.02G121600	0.0295	0.0909
3	5334	0	Glyma.01G064400	Glyma.02G122200	0.0588	0.1178
3	5334	3e-54	Glyma.01G064500	Glyma.02G122400	0.026	0.1113
3	5334	0	Glyma.01G064600	Glyma.02G122500	0.0077	0.1432
3	5334	0	Glyma.01G064900	Glyma.02G122700	0.0599	0.171
3	5334	1e-67	Glyma.01G065000	Glyma.02G122800	0.0605	0.1504
3	5334	2e-160	Glyma.01G065100	Glyma.02G122900	0.0178	0.154
3	5334	0	Glyma.01G065400	Glyma.02G123000	0.0614	0.1449
3	5334	0	Glyma.01G065500	Glyma.02G123100	0.0747	0.1471
3	5334	0	Glyma.01G066500	Glyma.02G123200	0.0353	0.094
3	5334	0	Glyma.01G066600	Glyma.02G123400	0.0254	0.0966
3	5334	0	Glyma.01G067000	Glyma.02G123700	0.0157	0.1513
3	5334	0	Glyma.01G067200	Glyma.02G124000	0.042	0.1538
3	5334	0	Glyma.01G067600	Glyma.02G124100	0.0272	0.1682
3	5334	5e-31	Glyma.01G067700	Glyma.02G124200	0.1563	0.1503
3	5334	4e-173	Glyma.01G067800	Glyma.02G124300	0.0362	0.1492
3	5334	0	Glyma.01G067900	Glyma.02G124400	0.0068	0.1481
3	5334	0	Glyma.01G068000	Glyma.02G124500	0.0112	0.1128
3	5334	4e-131	Glyma.01G068200	Glyma.02G124700	0.1603	0.474
3	5334	0	Glyma.01G068600	Glyma.02G125200	0.0352	0.104
3	5334	0	Glyma.01G068800	Glyma.02G125400	0.0381	0.0904
3	5334	4e-63	Glyma.01G069000	Glyma.02G125900	0.0308	0.1168
3	5334	9e-132	Glyma.01G069300	Glyma.02G126100	0.0176	0.1218
3	5334	2e-44	Glyma.01G069400	Glyma.02G126200	0.0478	0.1704
3	5334	0	Glyma.01G069500	Glyma.02G126300	0.0241	0.1615
3	5334	2e-86	Glyma.01G069700	Glyma.02G126600	0.0486	0.0943
3	5334	9e-91	Glyma.01G070200	Glyma.02G127200	0.0999	0.2659
3	5334	0	Glyma.01G070300	Glyma.02G127400	0.0219	0.08
3	5334	0	Glyma.01G070400	Glyma.02G127600	0.032	0.2499
3	5334	0	Glyma.01G071300	Glyma.02G128000	0.0237	0.2054
3	5334	5e-20	Glyma.01G071400	Glyma.02G128100	0.0245	0.1248
4	3031	0	Glyma.01G159500	Glyma.02G041700	0.0747	0.6357
4	3031	0	Glyma.01G159800	Glyma.02G041900	0.1291	0.7024
4	3031	6e-136	Glyma.01G160000	Glyma.02G042000	0.2415	0.7692
4	3031	2e-119	Glyma.01G160100	Glyma.02G042500	0.2804	1.7636
4	3031	1e-59	Glyma.01G160500	Glyma.02G042600	0.4562	1.474
4	3031	2e-122	Glyma.01G160900	Glyma.02G042700	0.1756	0.5928
4	3031	4e-62	Glyma.01G162000	Glyma.02G044000	0.145	0.7261
4	3031	8e-136	Glyma.01G162700	Glyma.02G044100	0.173	0.5964
4	3031	2e-129	Glyma.01G162900	Glyma.02G044300	0.0879	0.4552
4	3031	9e-160	Glyma.01G163000	Glyma.02G045000	0.466	2.1127
4	3031	3e-105	Glyma.01G163300	Glyma.02G045400	0.3281	0.8941
4	3031	1e-16	Glyma.01G163500	Glyma.02G045500	0.9238	1.2403
4	3031	1e-95	Glyma.01G163900	Glyma.02G045700	0.0436	0.7878
4	3031	0	Glyma.01G164000	Glyma.02G045800	0.1198	0.4697
4	3031	8e-126	Glyma.01G164200	Glyma.02G046100	0.027	0.5079
4	3031	0	Glyma.01G164800	Glyma.02G046600	0.11	0.4852
4	3031	0	Glyma.01G164900	Glyma.02G046700	0.1592	0.6148
4	3031	0	Glyma.01G165000	Glyma.02G046800	0.1169	0.5422
4	3031	0	Glyma.01G165100	Glyma.02G046900	0.0392	0.4899
4	3031	2e-65	Glyma.01G165300	Glyma.02G047000	0.1848	0.4085
4	3031	1e-135	Glyma.01G165400	Glyma.02G047400	0.2002	0.9047
4	3031	1e-42	Glyma.01G165700	Glyma.02G047600	0.0909	0.8159
4	3031	0	Glyma.01G165900	Glyma.02G047700	0.1477	0.9573
4	3031	2e-41	Glyma.01G166000	Glyma.02G047900	0.2172	1.0326
4	3031	0	Glyma.01G166100	Glyma.02G048300	0.0902	0.5423
4	3031	0	Glyma.01G166200	Glyma.02G048400	0.118	1.0165
4	3031	6e-84	Glyma.01G166300	Glyma.02G048700	0.301	1.5114
4	3031	5e-178	Glyma.01G166700	Glyma.02G049100	0.0957	0.4506
4	3031	4e-64	Glyma.01G167000	Glyma.02G049200	0.0619	0.8969
4	3031	6e-172	Glyma.01G167300	Glyma.02G049300	0.0208	0.6919
4	3031	8e-58	Glyma.01G167400	Glyma.02G049600	0.51	1.0503
4	3031	4e-159	Glyma.01G167900	Glyma.02G050100	0.1584	0.5983
4	3031	8e-75	Glyma.01G168000	Glyma.02G050200	0.0083	0.8767
4	3031	0	Glyma.01G168100	Glyma.02G050300	0.133	1.0238
4	3031	0	Glyma.01G168200	Glyma.02G050400	0.1842	0.4798
4	3031	0	Glyma.01G169100	Glyma.02G050700	0.1362	0.5063
4	3031	3e-80	Glyma.01G169400	Glyma.02G051100	0.3457	1.1606
4	3031	2e-158	Glyma.01G169500	Glyma.02G051300	0.2777	1.2759
4	3031	0	Glyma.01G170000	Glyma.02G051600	0.2006	0.537
4	3031	0	Glyma.01G170200	Glyma.02G051700	0.0692	0.4939
4	3031	4e-82	Glyma.01G170700	Glyma.02G051900	0.258	0.9535
4	3031	0	Glyma.01G170800	Glyma.02G052000	0.2765	0.884
4	3031	0	Glyma.01G171100	Glyma.02G052700	0.1343	0.6211
4	3031	0	Glyma.01G171200	Glyma.02G053200	0.1328	0.7609
4	3031	7e-122	Glyma.01G171300	Glyma.02G053500	0.4789	0
4	3031	9e-129	Glyma.01G171600	Glyma.02G053900	0.2067	0.9288
4	3031	3e-143	Glyma.01G172000	Glyma.02G054800	0.2736	0.741
4	3031	1e-47	Glyma.01G172100	Glyma.02G054900	0.1624	0.5077
4	3031	0	Glyma.01G172200	Glyma.02G055100	0.2646	0.4837
4	3031	0	Glyma.01G173700	Glyma.02G055300	0.0951	0.4892
4	3031	0	Glyma.01G173800	Glyma.02G055500	0.255	0.5038
4	3031	4e-36	Glyma.01G173900	Glyma.02G055800	0.1326	0.6121
4	3031	3e-74	Glyma.01G174200	Glyma.02G056100	0.2753	1.2233
4	3031	0	Glyma.01G175600	Glyma.02G057400	0.0374	0.4534
4	3031	7e-33	Glyma.01G176500	Glyma.02G058000	0.3608	1.5577
4	3031	0	Glyma.01G176600	Glyma.02G058400	0.1405	1.0606
4	3031	6e-126	Glyma.01G177100	Glyma.02G058600	0.2529	0.7162
4	3031	0	Glyma.01G177200	Glyma.02G058700	0.2124	0.8544
4	3031	1e-165	Glyma.01G177400	Glyma.02G058800	0.1421	0.4444
4	3031	5e-84	Glyma.01G177500	Glyma.02G058900	0.1886	0.6919
4	3031	2e-103	Glyma.01G178300	Glyma.02G059000	0.2475	1.0371
4	3031	1e-164	Glyma.01G178400	Glyma.02G059100	0.1539	0.6952
4	3031	1e-136	Glyma.01G178500	Glyma.02G059200	0.2386	0.9
4	3031	3e-178	Glyma.01G178700	Glyma.02G059400	0.1669	0.9781
4	3031	6e-156	Glyma.01G178800	Glyma.02G059500	0.1829	0.6678
4	3031	0	Glyma.01G179000	Glyma.02G059700	0.2361	0.6936
4	3031	0	Glyma.01G179800	Glyma.02G059900	0.1078	0.5196
4	3031	0	Glyma.01G179900	Glyma.02G060000	0.159	0.9315
4	3031	0	Glyma.01G180000	Glyma.02G060200	0.1103	0.7274
4	3031	0	Glyma.01G180100	Glyma.02G060500	0.1417	0.4956
4	3031	0	Glyma.01G180200	Glyma.02G060700	0.1586	0.4909
4	3031	1e-60	Glyma.01G180400	Glyma.02G060800	0.3161	0.8991
4	3031	4e-47	Glyma.01G180500	Glyma.02G060900	0.2944	1.1021
4	3031	9e-88	Glyma.01G180700	Glyma.02G061000	0.0767	0.6073
4	3031	0	Glyma.01G180800	Glyma.02G061100	0.0458	0.7678
4	3031	0	Glyma.01G181100	Glyma.02G061400	0.2442	1.1225
4	3031	0	Glyma.01G182000	Glyma.02G062300	0.2133	0.867
4	3031	1e-25	Glyma.01G182700	Glyma.02G062900	0.5197	0
5	1017	0	Glyma.01G083700	Glyma.02G097700	0.0786	0.2626
5	1017	0	Glyma.01G084200	Glyma.02G097900	0.0438	0.1879
5	1017	0	Glyma.01G084600	Glyma.02G098000	0.0294	0.1729
5	1017	5e-111	Glyma.01G084700	Glyma.02G098100	0.0114	0.1612
5	1017	0	Glyma.01G084800	Glyma.02G098200	0.0384	0.0922
5	1017	3e-109	Glyma.01G086600	Glyma.02G098300	0.2698	0.5148
5	1017	0	Glyma.01G086700	Glyma.02G098800	0.0544	0.1421
5	1017	4e-166	Glyma.01G086800	Glyma.02G099100	0.0613	0.2623
5	1017	6e-152	Glyma.01G086900	Glyma.02G099200	0.0245	0.1918
5	1017	4e-133	Glyma.01G087000	Glyma.02G099300	0.0117	0.0986
5	1017	0	Glyma.01G087500	Glyma.02G099500	0.0432	0.2417
5	1017	0	Glyma.01G087700	Glyma.02G099800	0.019	0.2057
5	1017	0	Glyma.01G087800	Glyma.02G099900	0.0213	0.2572
5	1017	0	Glyma.01G087900	Glyma.02G100000	0.0084	0.1591
5	1017	1e-28	Glyma.01G088000	Glyma.02G100100	0	0.1373
5	1017	0	Glyma.01G088200	Glyma.02G100200	0.0581	0.1556
5	1017	2e-169	Glyma.01G088300	Glyma.02G100700	0.0457	0.179
5	1017	0	Glyma.01G089100	Glyma.02G100900	0.0293	0.0903
5	1017	0	Glyma.01G089200	Glyma.02G101000	0.0517	0.1654
5	1017	0	Glyma.01G089300	Glyma.02G101100	0.0222	0.1148
5	1017	0	Glyma.01G089500	Glyma.02G101200	0.0406	0.1549
5	1017	7e-131	Glyma.01G089700	Glyma.02G101300	0.0267	0.1162
5	1017	0	Glyma.01G089800	Glyma.02G101400	0.0133	0.0448
5	1017	3e-129	Glyma.01G089900	Glyma.02G101500	0.0274	0.0958
5	1017	0	Glyma.01G090100	Glyma.02G101800	0.028	0.0788
5	1017	0	Glyma.01G090200	Glyma.02G101900	0.0392	0.0751
6	423	1e-180	Glyma.01G122800	Glyma.02G226500	0.2662	1.5116
6	423	2e-82	Glyma.01G123300	Glyma.02G229300	0.4028	2.9006
6	423	0	Glyma.01G123900	Glyma.02G229400	0.3158	2.0421
6	423	8e-54	Glyma.01G124500	Glyma.02G230400	0.259	2.1894
6	423	2e-123	Glyma.01G128100	Glyma.02G232600	0.4	1.9744
6	423	1e-169	Glyma.01G128200	Glyma.02G232700	0.4082	1.3826
6	423	9e-38	Glyma.01G129700	Glyma.02G233300	0.4682	0
6	423	1e-127	Glyma.01G130500	Glyma.02G233900	0.3204	2.5962
6	423	0	Glyma.01G131500	Glyma.02G234800	0.2576	2.2727
6	423	1e-41	Glyma.01G131900	Glyma.02G235600	0.5482	2.2953
6	423	0	Glyma.01G132000	Glyma.02G235700	0.3705	0
6	423	0	Glyma.01G133000	Glyma.02G236400	0.4375	1.9307
7	368	0	Glyma.01G098400	Glyma.02G247600	0.2325	1.9993
7	368	1e-26	Glyma.01G101800	Glyma.02G250100	0.7632	2.334
7	368	0	Glyma.01G105900	Glyma.02G252600	0.3424	1.6023
7	368	9e-67	Glyma.01G107700	Glyma.02G253000	0.3675	1.0718
7	368	2e-22	Glyma.01G109600	Glyma.02G253300	0.1921	0
7	368	0	Glyma.01G109800	Glyma.02G253400	0.3736	2.3138
7	368	6e-162	Glyma.01G110300	Glyma.02G253600	0.1933	1.0469
7	368	7e-94	Glyma.01G112700	Glyma.02G254200	0.4074	1.5733
7	368	0	Glyma.01G112900	Glyma.02G254600	0.315	1.4944
7	368	3e-160	Glyma.01G113400	Glyma.02G255000	0.1394	2.0973
7	368	0	Glyma.01G114000	Glyma.02G255800	0.1154	1.8974
8	5673	4e-162	Glyma.01G023500	Glyma.02G041500	0.0134	0.1211
8	5673	0	Glyma.01G023600	Glyma.02G041400	0.0233	0.0935
8	5673	5e-35	Glyma.01G023700	Glyma.02G041300	0.3234	0.7103
8	5673	2e-104	Glyma.01G023800	Glyma.02G041000	0.1254	0.1729
8	5673	0	Glyma.01G023900	Glyma.02G040900	0.0321	0.1134
8	5673	0	Glyma.01G024000	Glyma.02G040700	0.0217	0.1912
8	5673	6e-105	Glyma.01G024600	Glyma.02G040600	0.0597	0.2222
8	5673	1e-123	Glyma.01G024700	Glyma.02G040500	0.1541	0.2445
8	5673	2e-118	Glyma.01G024800	Glyma.02G040300	0.1673	0.314
8	5673	2e-65	Glyma.01G024900	Glyma.02G040200	0.1578	0.2887
8	5673	6e-131	Glyma.01G025000	Glyma.02G040100	0.0423	0.2487
8	5673	0	Glyma.01G025200	Glyma.02G039500	0.2509	0.9934
8	5673	0	Glyma.01G025300	Glyma.02G039400	0.0172	0.1458
8	5673	7e-136	Glyma.01G025400	Glyma.02G039300	0.0752	0.2302
8	5673	1e-84	Glyma.01G025500	Glyma.02G039200	0.1234	0.232
8	5673	3e-37	Glyma.01G025600	Glyma.02G039100	0.0262	0.249
8	5673	5e-95	Glyma.01G025800	Glyma.02G039000	0.0581	0.181
8	5673	3e-140	Glyma.01G025900	Glyma.02G038900	0.0607	0.1459
8	5673	0	Glyma.01G026000	Glyma.02G038800	0.0224	0.0953
8	5673	9e-91	Glyma.01G026100	Glyma.02G038700	0.0119	0.393
8	5673	0	Glyma.01G026200	Glyma.02G038600	0.0574	0.1518
8	5673	2e-125	Glyma.01G026300	Glyma.02G038500	0.2039	0.2345
8	5673	0	Glyma.01G026400	Glyma.02G038400	0.0446	0.1733
8	5673	0	Glyma.01G026500	Glyma.02G038300	0.0397	0.1293
8	5673	5e-54	Glyma.01G026600	Glyma.02G038200	0.0515	0.0907
8	5673	0	Glyma.01G026700	Glyma.02G038100	0.0082	0.0805
8	5673	0	Glyma.01G026800	Glyma.02G038000	0.0186	0.0909
8	5673	1e-11	Glyma.01G026900	Glyma.02G037900	0.5276	0.9218
8	5673	0	Glyma.01G027000	Glyma.02G037800	0.0828	0.2568
8	5673	0	Glyma.01G027300	Glyma.02G037700	0.004	0.1041
8	5673	0	Glyma.01G027400	Glyma.02G037600	0.0296	0.1501
8	5673	0	Glyma.01G027500	Glyma.02G037500	0.0178	0.1208
8	5673	0	Glyma.01G027800	Glyma.02G037400	0.0106	0.0946
8	5673	0	Glyma.01G027900	Glyma.02G037300	0.0296	0.1056
8	5673	0	Glyma.01G028000	Glyma.02G037200	0.1654	0.2798
8	5673	0	Glyma.01G028100	Glyma.02G037100	0.0185	0.1315
8	5673	1e-177	Glyma.01G028200	Glyma.02G037000	0.0248	0.0999
8	5673	0	Glyma.01G028300	Glyma.02G036900	0.024	0.1335
8	5673	5e-25	Glyma.01G028500	Glyma.02G036800	0.3232	0.4257
8	5673	0	Glyma.01G028600	Glyma.02G036700	0.0236	0.0772
8	5673	0	Glyma.01G028700	Glyma.02G036500	0.0057	0.1338
8	5673	0	Glyma.01G028800	Glyma.02G036400	0.0564	0.211
8	5673	0	Glyma.01G028900	Glyma.02G036300	0.0031	0.0821
8	5673	2e-173	Glyma.01G029000	Glyma.02G036200	0.0155	0.1199
8	5673	0	Glyma.01G029100	Glyma.02G036100	0.0158	0.1069
8	5673	2e-93	Glyma.01G029200	Glyma.02G036000	0.0028	0.2343
8	5673	8e-43	Glyma.01G029400	Glyma.02G035900	0.0947	0.1968
8	5673	0	Glyma.01G029500	Glyma.02G035800	0.022	0.1184
8	5673	4e-134	Glyma.01G029800	Glyma.02G035600	0.0024	0.1239
8	5673	0	Glyma.01G029900	Glyma.02G035500	0.0574	0.0966
8	5673	7e-47	Glyma.01G030000	Glyma.02G035400	0.0252	0.1471
8	5673	0	Glyma.01G030200	Glyma.02G035300	0.0501	0.1484
8	5673	7e-113	Glyma.01G030300	Glyma.02G035200	0.0568	0.0914
8	5673	6e-97	Glyma.01G030400	Glyma.02G035100	0.057	0.1424
8	5673	0	Glyma.01G030500	Glyma.02G035000	0.0157	0.1194
8	5673	3e-94	Glyma.01G030600	Glyma.02G034800	0.0257	0.1918
8	5673	0	Glyma.01G030900	Glyma.02G034700	0.0295	0.2791
8	5673	9e-44	Glyma.01G031200	Glyma.02G034600	0.1738	0.2358
8	5673	0	Glyma.01G031300	Glyma.02G034500	0.0289	0.1613
8	5673	0	Glyma.01G031400	Glyma.02G034300	0.0289	0.1081
8	5673	0	Glyma.01G031500	Glyma.02G034000	0.0078	0.1205
8	5673	0	Glyma.01G031700	Glyma.02G033900	0.0117	0.1597
8	5673	0	Glyma.01G031800	Glyma.02G033600	0.0426	0.1377
8	5673	0	Glyma.01G031900	Glyma.02G033500	0.0139	0.0934
8	5673	0	Glyma.01G032000	Glyma.02G033400	0.0319	0.1466
8	5673	0	Glyma.01G032100	Glyma.02G033300	0.0112	0.0715
8	5673	0	Glyma.01G032200	Glyma.02G033200	0.0342	0.0958
8	5673	0	Glyma.01G032300	Glyma.02G033100	0.0449	0.123
8	5673	0	Glyma.01G032400	Glyma.02G033000	0.0936	0.2727
8	5673	0	Glyma.01G032500	Glyma.02G032800	0.0178	0.1111
8	5673	0	Glyma.01G032600	Glyma.02G032700	0.0297	0.0817
8	5673	0	Glyma.01G033500	Glyma.02G032500	0.0526	0.146
8	5673	1e-148	Glyma.01G033800	Glyma.02G032400	0.1383	0.3196
8	5673	8e-110	Glyma.01G034000	Glyma.02G032300	0.0114	0.196
8	5673	0	Glyma.01G034100	Glyma.02G032200	0.0054	0.1058
8	5673	3e-148	Glyma.01G034200	Glyma.02G032100	0.0513	0.2275
8	5673	0	Glyma.01G034800	Glyma.02G031200	0.1555	0.2731
8	5673	0	Glyma.01G035000	Glyma.02G031000	0.0142	0.1508
8	5673	0	Glyma.01G035100	Glyma.02G030900	0.0111	0.1071
8	5673	5e-108	Glyma.01G035300	Glyma.02G030800	0.0353	0.1083
8	5673	0	Glyma.01G035600	Glyma.02G030200	0.0286	0.171
8	5673	0	Glyma.01G035700	Glyma.02G030100	0.0563	0.157
8	5673	0	Glyma.01G036000	Glyma.02G029900	0.0441	0.2104
8	5673	0	Glyma.01G036200	Glyma.02G029800	0.0184	0.0838
8	5673	2e-31	Glyma.01G036400	Glyma.02G029700	0.0567	0.1647
8	5673	0	Glyma.01G036500	Glyma.02G029600	0.0106	0.0914
8	5673	4e-140	Glyma.01G036600	Glyma.02G029400	0.0416	0.1371
8	5673	0	Glyma.01G036700	Glyma.02G029300	0.0287	0.0839
8	5673	0	Glyma.01G036800	Glyma.02G029200	0.0644	0.2707
8	5673	3e-138	Glyma.01G036900	Glyma.02G028000	0.2744	0.483
8	5673	4e-74	Glyma.01G037200	Glyma.02G027700	0.3873	1.354
8	5673	0	Glyma.01G037300	Glyma.02G027600	0.0198	0.0957
8	5673	0	Glyma.01G037400	Glyma.02G027500	0.0365	0.0968
8	5673	3e-121	Glyma.01G037500	Glyma.02G027400	0.0218	0.178
8	5673	0	Glyma.01G037600	Glyma.02G027200	0.0595	0.1579
8	5673	0	Glyma.01G037700	Glyma.02G027100	0.0534	0.0885
8	5673	2e-156	Glyma.01G037800	Glyma.02G027000	0.0163	0.1935
8	5673	0	Glyma.01G037900	Glyma.02G026900	0.0235	0.2473
8	5673	0	Glyma.01G038000	Glyma.02G026800	0.0297	0.1664
8	5673	0	Glyma.01G038300	Glyma.02G026700	0.0212	0.0787
8	5673	0	Glyma.01G038400	Glyma.02G026600	0.0376	0.1169
8	5673	0	Glyma.01G038500	Glyma.02G026500	0.0304	0.1681
8	5673	2e-127	Glyma.01G038600	Glyma.02G026300	0.0231	0.1484
8	5673	3e-120	Glyma.01G038700	Glyma.02G026000	0.0376	0.1562
8	5673	0	Glyma.01G038800	Glyma.02G025900	0.0028	0.1249
8	5673	7e-32	Glyma.01G038900	Glyma.02G025700	0.1639	0.2573
8	5673	1e-63	Glyma.01G039100	Glyma.02G025600	0.0281	0.1318
8	5673	7e-143	Glyma.01G039200	Glyma.02G025400	0.0598	0.1969
8	5673	0	Glyma.01G039400	Glyma.02G025300	0.0223	0.0585
8	5673	0	Glyma.01G039500	Glyma.02G025200	0.0223	0.1163
8	5673	0	Glyma.01G039700	Glyma.02G025100	0.0189	0.1086
8	5673	0	Glyma.01G039800	Glyma.02G025000	0.0291	0.1212
8	5673	0	Glyma.01G039900	Glyma.02G024900	0.0316	0.2095
8	5673	4e-123	Glyma.01G040000	Glyma.02G024600	0.1274	0.2064
8	5673	0	Glyma.01G040300	Glyma.02G024500	0.0313	0.15
8	5673	0	Glyma.01G040400	Glyma.02G024200	0.0251	0.1735
8	5673	9e-118	Glyma.01G040500	Glyma.02G024100	0.0985	0.1547
8	5673	0	Glyma.01G040600	Glyma.02G023500	0.0388	0.1168
8	5673	1e-154	Glyma.01G040900	Glyma.02G023300	0.0417	0.1038
8	5673	2e-154	Glyma.01G041300	Glyma.02G022800	0.0289	0.2114
8	5673	5e-62	Glyma.01G041400	Glyma.02G022600	0.3904	1.8904
8	5673	0	Glyma.01G041500	Glyma.02G022500	0.043	0.0996
8	5673	0	Glyma.01G041600	Glyma.02G022400	0.0457	0.1446
8	5673	0	Glyma.01G041700	Glyma.02G022300	0.0282	0.0989
8	5673	0	Glyma.01G042100	Glyma.02G022200	0.0189	0.1484
8	5673	0	Glyma.01G042300	Glyma.02G022000	0.027	0.184
8	5673	0	Glyma.01G042400	Glyma.02G021700	0.0137	0.1085
8	5673	2e-160	Glyma.01G042500	Glyma.02G021600	0.0347	0.0774
8	5673	0	Glyma.01G042600	Glyma.02G020900	0.0154	0.1737
8	5673	0	Glyma.01G042800	Glyma.02G020800	0.0734	0.1505
8	5673	0	Glyma.01G043300	Glyma.02G020300	0.0595	0.1602
8	5673	0	Glyma.01G043400	Glyma.02G020200	0.0318	0.113
8	5673	0	Glyma.01G043500	Glyma.02G020100	0.0765	0.0888
8	5673	1e-110	Glyma.01G043600	Glyma.02G020000	0.0085	0.1794
8	5673	0	Glyma.01G043700	Glyma.02G019800	0.0434	0.1048
8	5673	0	Glyma.01G043800	Glyma.02G019700	0.0574	0.1034
8	5673	5e-152	Glyma.01G044000	Glyma.02G019600	0.0122	0.1672
8	5673	0	Glyma.01G044100	Glyma.02G019500	0.0022	0.119
8	5673	0	Glyma.01G044200	Glyma.02G019400	0.0093	0.1173
8	5673	0	Glyma.01G044300	Glyma.02G019300	0.0365	0.1182
8	5673	8e-80	Glyma.01G044500	Glyma.02G019200	0.0637	0.2962
8	5673	0	Glyma.01G044600	Glyma.02G019100	0.0102	0.098
8	5673	8e-55	Glyma.01G044800	Glyma.02G018900	0.0047	0.0465
9	632	2e-39	Glyma.01G090400	Glyma.02G131300	0.0235	0.0471
9	632	3e-139	Glyma.01G090700	Glyma.02G131200	0.0858	0.3325
9	632	8e-54	Glyma.01G090900	Glyma.02G130900	0.1071	0.4008
9	632	0	Glyma.01G091000	Glyma.02G130700	0.0172	0.0994
9	632	0	Glyma.01G091100	Glyma.02G130600	0.0746	0.1938
9	632	4e-13	Glyma.01G091300	Glyma.02G130500	0.0359	0.066
9	632	0	Glyma.01G091400	Glyma.02G130400	0.0113	0.1756
9	632	0	Glyma.01G091800	Glyma.02G130200	0.0215	0.11
9	632	1e-86	Glyma.01G092100	Glyma.02G130100	0.0998	0.1435
9	632	5e-17	Glyma.01G092200	Glyma.02G129900	0.2231	0.594
9	632	0	Glyma.01G092400	Glyma.02G129800	0.041	0.0819
9	632	0	Glyma.01G092900	Glyma.02G129500	0.016	0.0922
9	632	0	Glyma.01G093100	Glyma.02G129300	0.0532	0.1797
9	632	2e-162	Glyma.01G093200	Glyma.02G129200	0.0379	0.1406
9	632	0	Glyma.01G093400	Glyma.02G129100	0.015	0.1626
9	632	3e-139	Glyma.01G093900	Glyma.02G128900	0.2414	0.3801
10	455	2e-120	Glyma.01G019300	Glyma.02G218200	0.4871	1.9257
10	455	5e-137	Glyma.01G019400	Glyma.02G218100	0.2727	1.7498
10	455	3e-27	Glyma.01G019500	Glyma.02G217900	0.5381	0
10	455	3e-102	Glyma.01G019700	Glyma.02G217800	0.3388	1.6457
10	455	0	Glyma.01G019800	Glyma.02G217400	0.4151	1.4702
10	455	2e-92	Glyma.01G020500	Glyma.02G216600	0.2232	1.5608
10	455	0	Glyma.01G020800	Glyma.02G216300	0.358	3.6203
10	455	1e-103	Glyma.01G022900	Glyma.02G214500	0.5898	1.7675
10	455	3e-48	Glyma.01G023000	Glyma.02G214400	0.3321	1.7709
10	455	6e-162	Glyma.01G023900	Glyma.02G213400	0.5941	1.3786
10	455	3e-107	Glyma.01G024700	Glyma.02G212400	0.374	1.7676
10	455	2e-52	Glyma.01G025000	Glyma.02G211900	0.4397	1.3129
11	325	4e-175	Glyma.01G124300	Glyma.02G263200	0.0311	1.8176
11	325	1e-83	Glyma.01G124500	Glyma.02G262500	0.3649	0
11	325	7e-96	Glyma.01G124800	Glyma.02G262100	0.4997	3.0996
11	325	0	Glyma.01G125800	Glyma.02G261400	0.2563	1.7763
11	325	2e-78	Glyma.01G125900	Glyma.02G261100	0.2661	0.8325
11	325	2e-66	Glyma.01G128800	Glyma.02G260500	0.4459	1.3186
11	325	3e-19	Glyma.01G129000	Glyma.02G260000	0.5581	0
11	325	1e-61	Glyma.01G129700	Glyma.02G259800	0.2778	1.8624
11	325	1e-72	Glyma.01G131300	Glyma.02G259100	0.5511	2.0786
12	258	7e-87	Glyma.01G181700	Glyma.02G136900	0.4126	2.9337
12	258	0	Glyma.01G183500	Glyma.02G135500	0.1201	1.9987
12	258	5e-132	Glyma.01G184200	Glyma.02G135100	0.3242	2.4209
12	258	0	Glyma.01G184300	Glyma.02G134600	0.1453	1.29
12	258	6e-144	Glyma.01G185200	Glyma.02G134300	0.2792	3.0176
12	258	2e-21	Glyma.01G185500	Glyma.02G133300	0.4319	2.4152
12	258	3e-49	Glyma.01G185600	Glyma.02G133000	0.4282	0
13	1818	0	Glyma.01G098400	Glyma.03G065100	0.0149	0.1539
13	1818	9e-166	Glyma.01G098700	Glyma.03G065900	0.1433	0.3533
13	1818	0	Glyma.01G099900	Glyma.03G068600	0.1207	0.2113
13	1818	0	Glyma.01G100900	Glyma.03G068700	0.0179	0.1103
13	1818	3e-106	Glyma.01G102500	Glyma.03G070100	0.2428	2.3505
13	1818	0	Glyma.01G103100	Glyma.03G070200	0.0125	0.0989
13	1818	0	Glyma.01G103200	Glyma.03G070400	0.0351	0.1373
13	1818	0	Glyma.01G103500	Glyma.03G070500	0.0245	0.1863
13	1818	0	Glyma.01G104100	Glyma.03G070600	0.0348	0.1245
13	1818	0	Glyma.01G104200	Glyma.03G070900	0.0175	0.168
13	1818	0	Glyma.01G104600	Glyma.03G071500	0.0669	0.1381
13	1818	0	Glyma.01G104800	Glyma.03G071700	0.0284	0.2965
13	1818	0	Glyma.01G105000	Glyma.03G072100	0.0345	0.1132
13	1818	3e-69	Glyma.01G105300	Glyma.03G073100	0.0744	0.1268
13	1818	2e-39	Glyma.01G105400	Glyma.03G073200	0.0385	0.1025
13	1818	2e-172	Glyma.01G105500	Glyma.03G073300	0.0075	0.0876
13	1818	8e-53	Glyma.01G105600	Glyma.03G073400	0.339	0.5179
13	1818	3e-20	Glyma.01G105700	Glyma.03G073500	0.0573	0.287
13	1818	0	Glyma.01G105900	Glyma.03G073600	0.0658	0.158
13	1818	6e-122	Glyma.01G108700	Glyma.03G074000	0.0262	0.118
13	1818	1e-82	Glyma.01G108800	Glyma.03G074200	0.2388	0.3681
13	1818	0	Glyma.01G109200	Glyma.03G074300	0.041	0.1031
13	1818	0	Glyma.01G109300	Glyma.03G074400	0.0048	0.2128
13	1818	9e-110	Glyma.01G109500	Glyma.03G074600	0.0795	0.3149
13	1818	9e-41	Glyma.01G109600	Glyma.03G074700	0.1253	0.2034
13	1818	0	Glyma.01G109700	Glyma.03G074800	0.0437	0.1945
13	1818	0	Glyma.01G109800	Glyma.03G074900	0.0245	0.1415
13	1818	0	Glyma.01G110200	Glyma.03G075700	0.0735	0.4397
13	1818	0	Glyma.01G110300	Glyma.03G076000	0.0186	0.1591
13	1818	0	Glyma.01G110400	Glyma.03G076100	0.0132	0.0643
13	1818	5e-125	Glyma.01G110500	Glyma.03G076200	0.0392	0.1801
13	1818	2e-97	Glyma.01G110600	Glyma.03G076300	0.0214	0.1112
13	1818	0	Glyma.01G110900	Glyma.03G076500	0.0222	0.08
13	1818	3e-96	Glyma.01G111000	Glyma.03G076600	0.0734	0.1661
13	1818	0	Glyma.01G111200	Glyma.03G076800	0.0088	0.0677
13	1818	0	Glyma.01G111300	Glyma.03G076900	0.0176	0.0854
13	1818	2e-61	Glyma.01G111500	Glyma.03G077100	0.015	0.1672
13	1818	6e-86	Glyma.01G111900	Glyma.03G077200	0.0287	0.1341
13	1818	0	Glyma.01G112200	Glyma.03G077400	0.1648	0.4285
13	1818	0	Glyma.01G112400	Glyma.03G077600	0.0976	0.3198
13	1818	0	Glyma.01G112600	Glyma.03G077900	0.0172	0.1661
13	1818	0	Glyma.01G112700	Glyma.03G078000	0.0284	0.121
13	1818	0	Glyma.01G112900	Glyma.03G078200	0.0195	0.2754
13	1818	0	Glyma.01G113000	Glyma.03G078300	0.0175	0.1221
13	1818	4e-48	Glyma.01G113100	Glyma.03G078400	0.0139	0.1035
13	1818	0	Glyma.01G113200	Glyma.03G078600	0.0279	0.2214
13	1818	0	Glyma.01G113400	Glyma.03G078700	0.0406	0.1962
14	721	0	Glyma.01G117000	Glyma.03G052400	0.4141	1.3781
14	721	0	Glyma.01G117900	Glyma.03G054900	0.0467	0.1149
14	721	0	Glyma.01G118000	Glyma.03G055100	0.0273	0.296
14	721	0	Glyma.01G118200	Glyma.03G055200	0.008	0.1067
14	721	5e-108	Glyma.01G119300	Glyma.03G055400	0.1127	0.3885
14	721	0	Glyma.01G119400	Glyma.03G055500	0.0123	0.1777
14	721	0	Glyma.01G119500	Glyma.03G055900	0.015	0.1383
14	721	2e-58	Glyma.01G119600	Glyma.03G056000	0.0616	0.2067
14	721	0	Glyma.01G119900	Glyma.03G056300	0.0384	0.1697
14	721	0	Glyma.01G120400	Glyma.03G056700	0.0233	0.1423
14	721	0	Glyma.01G120800	Glyma.03G056800	0.056	0.1626
14	721	2e-137	Glyma.01G121000	Glyma.03G056900	0.03	0.2283
14	721	0	Glyma.01G121300	Glyma.03G057500	0.0202	0.1241
14	721	0	Glyma.01G121400	Glyma.03G057600	0.0259	0.0762
14	721	2e-101	Glyma.01G121700	Glyma.03G057800	0.0896	0.3074
14	721	4e-174	Glyma.01G122000	Glyma.03G058000	0.0304	0.1224
14	721	0	Glyma.01G122100	Glyma.03G058100	0.0041	0.0905
14	721	0	Glyma.01G122800	Glyma.03G058300	0.0729	0.2238
14	721	8e-51	Glyma.01G123200	Glyma.03G060500	0.4889	0
15	262	6e-87	Glyma.01G078000	Glyma.03G029500	0.2557	0.661
15	262	3e-57	Glyma.01G078200	Glyma.03G029600	0.3083	1.7198
15	262	0	Glyma.01G078300	Glyma.03G029900	0.2838	0.9879
15	262	8e-21	Glyma.01G079000	Glyma.03G031600	0.3414	0.8195
15	262	0	Glyma.01G079100	Glyma.03G031700	0.1111	0.5472
15	262	0	Glyma.01G079500	Glyma.03G031800	0.3225	1.2284
15	262	3e-98	Glyma.01G079900	Glyma.03G033600	0.2822	1.3149
16	226	0	Glyma.01G139500	Glyma.03G027300	0.0106	0.169
16	226	0	Glyma.01G139600	Glyma.03G027400	0.0257	0.1047
16	226	0	Glyma.01G139700	Glyma.03G027800	0.0399	0.1131
16	226	2e-37	Glyma.01G139900	Glyma.03G027900	0.15	0.2374
16	226	0	Glyma.01G140200	Glyma.03G028000	0.1576	0.3849
16	226	2e-66	Glyma.01G142400	Glyma.03G030500	0.4684	0.8856
17	222	5e-34	Glyma.01G203200	Glyma.03G105400	0.3129	1.5128
17	222	1e-155	Glyma.01G203500	Glyma.03G105500	0.2818	1.9333
17	222	7e-62	Glyma.01G203600	Glyma.03G107000	0.0047	1.1531
17	222	4e-102	Glyma.01G205900	Glyma.03G110600	0.5749	2.501
17	222	2e-39	Glyma.01G206600	Glyma.03G111700	0.5456	2.0627
17	222	4e-78	Glyma.01G207300	Glyma.03G114300	0.3095	2.2418
17	222	7e-117	Glyma.01G208800	Glyma.03G117700	0.4191	3.1238
18	4069	0	Glyma.01G120000	Glyma.03G052400	0.2986	0.5902
18	4069	8e-66	Glyma.01G123000	Glyma.03G052300	0.073	0.314
18	4069	2e-111	Glyma.01G123100	Glyma.03G052200	0.0517	0.3118
18	4069	3e-162	Glyma.01G123300	Glyma.03G051600	0.0445	0.1199
18	4069	1e-27	Glyma.01G123500	Glyma.03G051500	0.0277	0.123
18	4069	2e-180	Glyma.01G123600	Glyma.03G051400	0.0484	0.1067
18	4069	0	Glyma.01G123900	Glyma.03G051300	0.0348	0.1713
18	4069	7e-162	Glyma.01G124000	Glyma.03G051200	0.035	0.1739
18	4069	5e-165	Glyma.01G124100	Glyma.03G050500	0.0413	0.2143
18	4069	0	Glyma.01G124200	Glyma.03G050400	0.0136	0.2054
18	4069	0	Glyma.01G124300	Glyma.03G050300	0.0017	0.1726
18	4069	1e-51	Glyma.01G124400	Glyma.03G050200	0.1218	0.2118
18	4069	4e-147	Glyma.01G124500	Glyma.03G050100	0.0393	0.1733
18	4069	1e-28	Glyma.01G124600	Glyma.03G050000	0.457	0.7559
18	4069	2e-176	Glyma.01G124900	Glyma.03G049700	0	0.1809
18	4069	0	Glyma.01G125200	Glyma.03G049300	0.0202	0.2436
18	4069	0	Glyma.01G125300	Glyma.03G047400	0.1582	0.3263
18	4069	9e-105	Glyma.01G125600	Glyma.03G047200	0.0487	0.1539
18	4069	0	Glyma.01G125800	Glyma.03G047100	0.0283	0.1306
18	4069	5e-122	Glyma.01G125900	Glyma.03G046400	0.0223	0.2754
18	4069	3e-42	Glyma.01G126000	Glyma.03G046200	0.3576	2.1816
18	4069	5e-50	Glyma.01G126600	Glyma.03G044400	0.3534	1.0313
18	4069	0	Glyma.01G127500	Glyma.03G044200	0.025	0.2057
18	4069	3e-113	Glyma.01G127600	Glyma.03G043100	0.1138	0.1486
18	4069	0	Glyma.01G127700	Glyma.03G043000	0.2077	0.3432
18	4069	4e-92	Glyma.01G128000	Glyma.03G042800	0.154	0.149
18	4069	0	Glyma.01G128100	Glyma.03G042700	0.0372	0.0944
18	4069	0	Glyma.01G128200	Glyma.03G042600	0.0274	0.1682
18	4069	0	Glyma.01G128300	Glyma.03G042400	0.095	0.2801
18	4069	3e-56	Glyma.01G128500	Glyma.03G041800	0.0265	0.125
18	4069	0	Glyma.01G128700	Glyma.03G041600	0.0448	0.09
18	4069	2e-166	Glyma.01G128800	Glyma.03G041200	0.0729	0.1676
18	4069	5e-133	Glyma.01G129000	Glyma.03G040900	0.0564	0.1849
18	4069	6e-40	Glyma.01G129200	Glyma.03G040700	0.0617	0.1797
18	4069	0	Glyma.01G129400	Glyma.03G040600	0.0313	0.2117
18	4069	3e-104	Glyma.01G129700	Glyma.03G040500	0.0117	0.1803
18	4069	6e-26	Glyma.01G130000	Glyma.03G040000	0.4861	1.2838
18	4069	5e-180	Glyma.01G130500	Glyma.03G037800	0.1525	0.4407
18	4069	2e-161	Glyma.01G131100	Glyma.03G037700	0.0316	0.2612
18	4069	2e-74	Glyma.01G131200	Glyma.03G037600	0.0249	0.1137
18	4069	0	Glyma.01G131300	Glyma.03G037500	0.041	0.1631
18	4069	0	Glyma.01G131500	Glyma.03G036900	0.0233	0.1328
18	4069	0	Glyma.01G131800	Glyma.03G036700	0.0473	0.2153
18	4069	4e-149	Glyma.01G131900	Glyma.03G036600	0.0442	0.1486
18	4069	0	Glyma.01G132000	Glyma.03G036500	0.0263	0.169
18	4069	0	Glyma.01G132200	Glyma.03G036200	0.0133	0.102
18	4069	0	Glyma.01G132300	Glyma.03G036000	0.0155	0.1268
18	4069	0	Glyma.01G132400	Glyma.03G035900	0.0231	0.0889
18	4069	4e-26	Glyma.01G132500	Glyma.03G035600	0.416	1.5752
18	4069	4e-144	Glyma.01G132700	Glyma.03G035500	0.0696	0.1711
18	4069	0	Glyma.01G132800	Glyma.03G035400	0.0497	0.1755
18	4069	0	Glyma.01G132900	Glyma.03G035300	0.0686	0.1321
18	4069	0	Glyma.01G133000	Glyma.03G035200	0.0194	0.0792
18	4069	9e-75	Glyma.01G133200	Glyma.03G034300	0.0336	0.1904
18	4069	0	Glyma.01G133300	Glyma.03G034200	0.0231	0.1295
18	4069	5e-30	Glyma.01G133400	Glyma.03G034100	0	0.1002
18	4069	5e-80	Glyma.01G133500	Glyma.03G034000	0.026	0.2229
18	4069	1e-145	Glyma.01G133900	Glyma.03G033900	0.0234	0.1063
18	4069	2e-107	Glyma.01G134100	Glyma.03G033700	0.0267	0.1629
18	4069	4e-135	Glyma.01G134200	Glyma.03G033600	0.0811	0.2945
18	4069	0	Glyma.01G134400	Glyma.03G033300	0.0431	0.1228
18	4069	9e-169	Glyma.01G134600	Glyma.03G033100	0.2569	0.4119
18	4069	2e-107	Glyma.01G135400	Glyma.03G032900	0.0692	0.1745
18	4069	2e-161	Glyma.01G135500	Glyma.03G032400	0.0183	0.2342
18	4069	7e-46	Glyma.01G135600	Glyma.03G032300	0.0336	0
18	4069	2e-110	Glyma.01G135900	Glyma.03G032200	0.029	0.0796
18	4069	1e-152	Glyma.01G136000	Glyma.03G032100	0.0109	0.0676
18	4069	0	Glyma.01G136100	Glyma.03G031900	0.0099	0.0847
18	4069	0	Glyma.01G136300	Glyma.03G031800	0.0296	0.1769
18	4069	0	Glyma.01G136500	Glyma.03G031700	0.0224	0.1136
18	4069	1e-78	Glyma.01G136600	Glyma.03G031600	0.0365	0.0556
18	4069	3e-140	Glyma.01G137000	Glyma.03G031500	0.0849	0.1501
18	4069	6e-153	Glyma.01G137200	Glyma.03G029800	0.0081	0.0713
18	4069	4e-157	Glyma.01G137300	Glyma.03G029700	0.0055	0.0864
18	4069	4e-103	Glyma.01G137500	Glyma.03G029600	0.0765	0.2515
18	4069	2e-127	Glyma.01G137600	Glyma.03G029500	0.1074	0.1645
18	4069	0	Glyma.01G137700	Glyma.03G029000	0.1579	0.9596
18	4069	9e-145	Glyma.01G138000	Glyma.03G028900	0.5099	2.4013
18	4069	0	Glyma.01G138300	Glyma.03G028800	0.0167	0.0972
18	4069	2e-118	Glyma.01G138600	Glyma.03G028500	0.0702	0.247
18	4069	0	Glyma.01G138800	Glyma.03G028400	0.0148	0.1187
18	4069	0	Glyma.01G139000	Glyma.03G028300	0.0192	0.0807
18	4069	5e-99	Glyma.01G139100	Glyma.03G028200	0.1253	0.2388
18	4069	1e-131	Glyma.01G139300	Glyma.03G028000	0.1243	0.2706
18	4069	2e-37	Glyma.01G139900	Glyma.03G027900	0.15	0.2374
18	4069	1e-147	Glyma.01G140700	Glyma.03G027200	0.2231	1.173
18	4069	4e-126	Glyma.01G141100	Glyma.03G026600	0.0491	0.2376
18	4069	1e-49	Glyma.01G141200	Glyma.03G025700	0.224	0.3152
18	4069	8e-169	Glyma.01G141900	Glyma.03G025600	0.049	0.1116
18	4069	1e-158	Glyma.01G142300	Glyma.03G025500	0.1036	0.1961
18	4069	5e-58	Glyma.01G142400	Glyma.03G024200	0.5201	0.8827
18	4069	0	Glyma.01G142600	Glyma.03G024100	0.0221	0.0764
18	4069	0	Glyma.01G142700	Glyma.03G024000	0.0228	0.0732
18	4069	7e-151	Glyma.01G142900	Glyma.03G023900	0.017	0.1436
18	4069	2e-175	Glyma.01G143100	Glyma.03G023500	0.0144	0.1328
18	4069	3e-119	Glyma.01G143700	Glyma.03G023400	0.0533	0.2133
18	4069	9e-60	Glyma.01G143800	Glyma.03G023000	0.413	3.5195
18	4069	0	Glyma.01G144200	Glyma.03G022900	0.0182	0.1113
18	4069	2e-121	Glyma.01G144300	Glyma.03G022800	0.0404	0.1521
18	4069	3e-108	Glyma.01G144400	Glyma.03G022700	0.0435	0.2508
18	4069	4e-126	Glyma.01G144500	Glyma.03G022500	0.038	0.0839
18	4069	5e-47	Glyma.01G144700	Glyma.03G022200	0.0715	0.1504
18	4069	0	Glyma.01G144900	Glyma.03G021900	0.0588	0.12
18	4069	2e-75	Glyma.01G145000	Glyma.03G021800	0.008	0.1497
18	4069	2e-128	Glyma.01G145100	Glyma.03G021700	0.1187	0.3098
19	532	0	Glyma.01G099600	Glyma.03G069800	0.018	0.1168
19	532	1e-173	Glyma.01G099700	Glyma.03G069600	0.0227	0.1129
19	532	0	Glyma.01G099800	Glyma.03G069400	0.0162	0.0742
19	532	8e-179	Glyma.01G100000	Glyma.03G069200	0.0611	0.087
19	532	1e-37	Glyma.01G100100	Glyma.03G068900	0.0064	0.1052
19	532	1e-162	Glyma.01G100200	Glyma.03G068800	0.004	0.0796
19	532	0	Glyma.01G101000	Glyma.03G068600	0.0289	0.1227
19	532	0	Glyma.01G101100	Glyma.03G067800	0.0612	0.2324
19	532	2e-176	Glyma.01G101800	Glyma.03G067700	0.044	0.111
19	532	5e-39	Glyma.01G102300	Glyma.03G067200	0.0615	0.1758
19	532	1e-96	Glyma.01G102400	Glyma.03G067100	0.0145	0.2053
19	532	1e-87	Glyma.01G102500	Glyma.03G066600	0.2503	0.9659
19	532	0	Glyma.01G104500	Glyma.03G065200	0.1268	0.2402
19	532	1e-18	Glyma.01G105000	Glyma.03G064000	1.0136	0
20	423	0	Glyma.01G114000	Glyma.03G063600	0.0127	0.1153
20	423	0	Glyma.01G114400	Glyma.03G063400	0.0595	0.25
20	423	2e-33	Glyma.01G114800	Glyma.03G063200	0.0307	0.2
20	423	2e-129	Glyma.01G115000	Glyma.03G061700	0.0707	0.1582
20	423	4e-08	Glyma.01G115500	Glyma.03G061100	0.9929	2.0466
20	423	4e-113	Glyma.01G115800	Glyma.03G060400	0.2186	0.3158
20	423	0	Glyma.01G115900	Glyma.03G060300	0.0124	0.2755
20	423	1e-32	Glyma.01G116000	Glyma.03G060200	0.026	0.111
20	423	3e-167	Glyma.01G116100	Glyma.03G060100	0.0175	0.1
20	423	6e-76	Glyma.01G116500	Glyma.03G059600	0.2715	0.501
20	423	9e-162	Glyma.01G116800	Glyma.03G059200	0.052	0.0667
21	252	6e-43	Glyma.01G209100	Glyma.03G033600	0.3632	4.7183
21	252	9e-103	Glyma.01G210100	Glyma.03G032100	0.2285	2.0129
21	252	5e-37	Glyma.01G211300	Glyma.03G028500	0.5866	0
21	252	3e-70	Glyma.01G212100	Glyma.03G026600	0.3569	1.6375
21	252	0	Glyma.01G212200	Glyma.03G024100	0.2517	1.6169
21	252	2e-71	Glyma.01G213100	Glyma.03G022700	0.2757	1.4407
21	252	8e-101	Glyma.01G213200	Glyma.03G022500	0.1788	1.5351
21	252	0	Glyma.01G215100	Glyma.03G018900	0.327	1.5202
22	209	4e-156	Glyma.01G232800	Glyma.03G156600	0.4757	1.6161
22	209	4e-22	Glyma.01G235000	Glyma.03G156200	0.4226	2.911
22	209	4e-40	Glyma.01G236800	Glyma.03G155800	0.6233	2.5193
22	209	1e-112	Glyma.01G238200	Glyma.03G155500	0.5546	3.9955
22	209	5e-29	Glyma.01G238500	Glyma.03G155400	0.1238	2.5211
22	209	0	Glyma.01G239200	Glyma.03G154000	0.2772	1.5288
23	1878	1e-142	Glyma.01G156400	Glyma.04G014100	0.3307	1.417
23	1878	0	Glyma.01G157300	Glyma.04G015000	0.3824	1.5924
23	1878	5e-39	Glyma.01G157400	Glyma.04G015200	0.3126	1.3976
23	1878	0	Glyma.01G157500	Glyma.04G015500	0.3344	2.1352
23	1878	6e-39	Glyma.01G157600	Glyma.04G015800	0.3723	1.4708
23	1878	0	Glyma.01G157900	Glyma.04G016000	0.3526	1.8037
23	1878	2e-118	Glyma.01G158000	Glyma.04G016100	0.3637	2.1379
23	1878	3e-56	Glyma.01G159300	Glyma.04G017200	0.32	0
23	1878	0	Glyma.01G161100	Glyma.04G019200	0.3359	2.1601
23	1878	0	Glyma.01G161600	Glyma.04G020100	0.2934	1.43
23	1878	0	Glyma.01G162100	Glyma.04G020400	0.2174	1.3182
23	1878	2e-140	Glyma.01G162700	Glyma.04G020800	0.2022	1.3903
23	1878	2e-49	Glyma.01G163300	Glyma.04G021900	0.7057	1.9676
23	1878	9e-125	Glyma.01G164200	Glyma.04G023300	0.0411	1.9094
23	1878	5e-117	Glyma.01G165600	Glyma.04G023700	0.3279	1.5775
23	1878	2e-49	Glyma.01G166500	Glyma.04G024600	0.4134	2.1349
23	1878	3e-47	Glyma.01G167000	Glyma.04G025300	0.1872	2.8096
23	1878	1e-124	Glyma.01G167200	Glyma.04G025400	0.448	1.9527
23	1878	8e-15	Glyma.01G167400	Glyma.04G025900	1.281	2.2226
23	1878	0	Glyma.01G168100	Glyma.04G026700	0.275	1.7455
23	1878	0	Glyma.01G168200	Glyma.04G026800	0.5108	1.4651
23	1878	5e-61	Glyma.01G169600	Glyma.04G027200	0.3981	2.2951
23	1878	0	Glyma.01G170200	Glyma.04G028600	0.1694	1.2223
23	1878	0	Glyma.01G171900	Glyma.04G030400	0.228	3.1592
23	1878	2e-108	Glyma.01G172300	Glyma.04G030700	0.1418	1.4853
23	1878	4e-23	Glyma.01G173900	Glyma.04G031300	0.2578	1.8528
23	1878	2e-42	Glyma.01G174700	Glyma.04G032800	0.4389	1.742
23	1878	1e-98	Glyma.01G176600	Glyma.04G033300	0.3824	1.6868
23	1878	1e-70	Glyma.01G178000	Glyma.04G033800	0.2982	1.7221
23	1878	3e-80	Glyma.01G178600	Glyma.04G034500	0.2417	3.7208
23	1878	0	Glyma.01G178700	Glyma.04G034600	0.1999	1.2593
23	1878	0	Glyma.01G182400	Glyma.04G035100	0.3611	2.1809
23	1878	2e-146	Glyma.01G184000	Glyma.04G036300	0.5593	2.8269
23	1878	8e-151	Glyma.01G184600	Glyma.04G036900	0.3489	1.8882
23	1878	3e-137	Glyma.01G185200	Glyma.04G037200	0.3127	1.5656
23	1878	5e-44	Glyma.01G186700	Glyma.04G039500	0.3888	1.9429
23	1878	5e-52	Glyma.01G188600	Glyma.04G041200	0.4058	1.744
23	1878	6e-64	Glyma.01G189600	Glyma.04G041800	1.042	0
23	1878	2e-82	Glyma.01G189700	Glyma.04G042000	0.4812	1.5167
23	1878	4e-86	Glyma.01G190100	Glyma.04G042300	0.332	2.2523
23	1878	0	Glyma.01G190700	Glyma.04G044000	0.1844	1.6168
23	1878	0	Glyma.01G191000	Glyma.04G044100	0.2851	2.1108
23	1878	2e-60	Glyma.01G192600	Glyma.04G044800	0.3512	2.034
23	1878	0	Glyma.01G193600	Glyma.04G045400	0.1389	1.548
23	1878	0	Glyma.01G194900	Glyma.04G046500	0.2566	0
23	1878	1e-180	Glyma.01G195200	Glyma.04G047100	0.2814	2.0359
23	1878	3e-111	Glyma.01G195600	Glyma.04G047300	0.4508	1.6976
23	1878	7e-167	Glyma.01G195900	Glyma.04G047900	0.3697	0
23	1878	3e-175	Glyma.01G196100	Glyma.04G048700	0.2301	2.3263
23	1878	1e-87	Glyma.01G196200	Glyma.04G048900	0.4354	3.8281
23	1878	7e-172	Glyma.01G196300	Glyma.04G049200	0.299	1.6091
23	1878	1e-60	Glyma.01G196600	Glyma.04G049300	0.4303	2.2555
24	362	7e-80	Glyma.01G016700	Glyma.04G088000	0.555	0
24	362	0	Glyma.01G019200	Glyma.04G089700	0.1099	2.1107
24	362	1e-142	Glyma.01G019400	Glyma.04G089900	0.2385	1.9876
24	362	2e-12	Glyma.01G019500	Glyma.04G090000	0.5858	4.124
24	362	1e-100	Glyma.01G019700	Glyma.04G090100	0.3108	1.9669
24	362	5e-156	Glyma.01G020800	Glyma.04G091100	0.3784	0
24	362	6e-167	Glyma.01G023900	Glyma.04G091700	0.5407	1.334
24	362	3e-146	Glyma.01G024000	Glyma.04G092100	0.139	0.9493
24	362	1e-97	Glyma.01G024700	Glyma.04G092800	0.4365	1.5133
24	362	5e-60	Glyma.01G025000	Glyma.04G093300	0.4057	1.5428
25	354	0	Glyma.01G165900	Glyma.04G005000	0.2554	1.5197
25	354	1e-53	Glyma.01G167000	Glyma.04G007100	0.1934	4.8593
25	354	8e-75	Glyma.01G168000	Glyma.04G007500	0.0195	2.0647
25	354	0	Glyma.01G168200	Glyma.04G008200	0.4002	1.6568
25	354	0	Glyma.01G168900	Glyma.04G008500	0.6144	2.0114
25	354	1e-37	Glyma.01G169400	Glyma.04G008900	0.4909	2.35
25	354	7e-179	Glyma.01G171200	Glyma.04G010500	0.2872	4.5255
25	354	1e-18	Glyma.01G171700	Glyma.04G011000	1.0903	1.9294
25	354	5e-142	Glyma.01G172700	Glyma.04G012300	0.2693	1.8014
25	354	1e-11	Glyma.01G174500	Glyma.04G014000	1.2169	2.562
26	260	1e-30	Glyma.01G105400	Glyma.04G105400	0.1683	0.6438
26	260	1e-142	Glyma.01G106000	Glyma.04G107500	0.0187	0.2114
26	260	4e-158	Glyma.01G106100	Glyma.04G107600	0.0214	0.0894
26	260	3e-110	Glyma.01G106200	Glyma.04G107900	0.0239	0.1078
26	260	1e-100	Glyma.01G106500	Glyma.04G108000	0.0816	0.2251
26	260	0	Glyma.01G106600	Glyma.04G108100	0.0143	0.1038
26	260	0	Glyma.01G106900	Glyma.04G109900	0.0221	0.1466
27	1484	1e-133	Glyma.01G025600	Glyma.04G188000	0.3681	1.362
27	1484	4e-39	Glyma.01G025800	Glyma.04G187700	0.4967	1.1287
27	1484	2e-83	Glyma.01G026100	Glyma.04G187500	0.0499	1.0706
27	1484	1e-140	Glyma.01G027400	Glyma.04G186700	0.4143	1.8409
27	1484	0	Glyma.01G027800	Glyma.04G185800	0.2892	1.687
27	1484	9e-80	Glyma.01G028300	Glyma.04G185100	0.4133	0
27	1484	9e-137	Glyma.01G029100	Glyma.04G184500	0.3213	1.708
27	1484	0	Glyma.01G030900	Glyma.04G182300	0.4436	1.1651
27	1484	0	Glyma.01G031500	Glyma.04G181100	0.21	1.1891
27	1484	0	Glyma.01G031900	Glyma.04G180900	0.2205	0
27	1484	0	Glyma.01G035000	Glyma.04G180000	0.1312	1.167
27	1484	1e-45	Glyma.01G035300	Glyma.04G179900	0.4298	1.8326
27	1484	2e-140	Glyma.01G036800	Glyma.04G178800	0.3598	1.4783
27	1484	2e-59	Glyma.01G037500	Glyma.04G177900	0.2936	2.7213
27	1484	3e-161	Glyma.01G037600	Glyma.04G177800	0.4484	1.9643
27	1484	2e-155	Glyma.01G038400	Glyma.04G177600	0.4688	1.2731
27	1484	9e-50	Glyma.01G038600	Glyma.04G177300	0.4794	1.2861
27	1484	2e-79	Glyma.01G039200	Glyma.04G176900	0.3684	1.3075
27	1484	0	Glyma.01G039800	Glyma.04G176600	0.2601	1.4649
27	1484	6e-80	Glyma.01G040600	Glyma.04G175100	0.2692	0
27	1484	2e-52	Glyma.01G041700	Glyma.04G174500	0.423	2.3462
27	1484	1e-179	Glyma.01G042700	Glyma.04G173900	0.3517	2.5877
27	1484	5e-70	Glyma.01G043300	Glyma.04G173500	0.5584	1.3806
27	1484	1e-108	Glyma.01G043600	Glyma.04G173300	0.0251	0
27	1484	7e-70	Glyma.01G043800	Glyma.04G173100	0.6739	1.8319
27	1484	2e-37	Glyma.01G044800	Glyma.04G172500	0.113	2.2153
27	1484	1e-173	Glyma.01G045100	Glyma.04G172300	0.2903	1.7621
27	1484	5e-72	Glyma.01G045400	Glyma.04G171200	0.2151	1.2095
27	1484	5e-61	Glyma.01G045500	Glyma.04G170600	0.4003	1.8183
27	1484	0	Glyma.01G046700	Glyma.04G170300	0.1799	1.3915
27	1484	6e-55	Glyma.01G047700	Glyma.04G169300	0.4191	1.6738
27	1484	2e-105	Glyma.01G049400	Glyma.04G168300	0.4767	2.817
27	1484	7e-128	Glyma.01G050100	Glyma.04G167800	0.1161	1.2341
27	1484	2e-21	Glyma.01G051200	Glyma.04G167300	0.4805	0
27	1484	8e-27	Glyma.01G052800	Glyma.04G166200	0.3489	0
27	1484	6e-110	Glyma.01G054000	Glyma.04G165500	0.0448	1.7609
27	1484	2e-95	Glyma.01G056500	Glyma.04G164400	0.3783	1.5701
27	1484	7e-25	Glyma.01G060300	Glyma.04G162100	0.8229	2.3747
27	1484	0	Glyma.01G063000	Glyma.04G159700	0.1114	1.4461
27	1484	3e-69	Glyma.01G063700	Glyma.04G159600	0.6097	1.9487
27	1484	2e-86	Glyma.01G064200	Glyma.04G159300	0.2928	1.9156
27	1484	0	Glyma.01G066500	Glyma.04G158600	0.2979	0
28	2037	0	Glyma.01G184600	Glyma.05G090400	0.1176	0.552
28	2037	2e-141	Glyma.01G187200	Glyma.05G093000	0.5016	2.8546
28	2037	0	Glyma.01G187500	Glyma.05G094000	0.0915	0.4858
28	2037	2e-129	Glyma.01G189100	Glyma.05G096500	0.1731	1.1216
28	2037	1e-84	Glyma.01G189200	Glyma.05G096600	0.2012	0.5042
28	2037	2e-95	Glyma.01G189400	Glyma.05G096900	0.1341	0.5217
28	2037	0	Glyma.01G189600	Glyma.05G097100	0.2474	0.7294
28	2037	7e-133	Glyma.01G189700	Glyma.05G097300	0.2362	1.0632
28	2037	1e-120	Glyma.01G190100	Glyma.05G098200	0.1573	1.0655
28	2037	1e-15	Glyma.01G190200	Glyma.05G099700	0.2096	0.5729
28	2037	0	Glyma.01G190600	Glyma.05G101300	0.1246	0.9805
28	2037	0	Glyma.01G190700	Glyma.05G101700	0.094	0.6567
28	2037	0	Glyma.01G190800	Glyma.05G101900	0.1681	0.5161
28	2037	3e-10	Glyma.01G190900	Glyma.05G102100	0.1631	0.9452
28	2037	0	Glyma.01G191000	Glyma.05G102300	0.181	0.6665
28	2037	0	Glyma.01G191100	Glyma.05G102400	0.0965	0.4371
28	2037	4e-175	Glyma.01G191200	Glyma.05G102800	0.1029	0.8913
28	2037	3e-60	Glyma.01G191400	Glyma.05G103000	0.3022	1.1922
28	2037	0	Glyma.01G192300	Glyma.05G104000	0.1242	0.5943
28	2037	0	Glyma.01G193000	Glyma.05G104800	0.1828	1.2674
28	2037	0	Glyma.01G193200	Glyma.05G105100	0.2316	0.9272
28	2037	0	Glyma.01G193600	Glyma.05G105200	0.0857	0.5591
28	2037	7e-35	Glyma.01G194000	Glyma.05G105300	0.262	0.8199
28	2037	0	Glyma.01G194200	Glyma.05G105600	0.1387	0.7865
28	2037	0	Glyma.01G194300	Glyma.05G105700	0.1521	0.5976
28	2037	3e-131	Glyma.01G194500	Glyma.05G105800	0.0189	0.4797
28	2037	1e-118	Glyma.01G194600	Glyma.05G106000	0.1131	0.5059
28	2037	1e-61	Glyma.01G194700	Glyma.05G106200	0.4585	1.1869
28	2037	0	Glyma.01G195000	Glyma.05G106900	0.2354	1.208
28	2037	0	Glyma.01G195200	Glyma.05G107300	0.1036	0.8134
28	2037	1e-25	Glyma.01G195300	Glyma.05G107500	0.395	1.0046
28	2037	0	Glyma.01G195500	Glyma.05G107600	0.2162	0.9231
28	2037	3e-26	Glyma.01G195700	Glyma.05G107800	0.2158	0.8358
28	2037	1e-46	Glyma.01G195800	Glyma.05G108200	0.3455	0.9114
28	2037	0	Glyma.01G195900	Glyma.05G108600	0.1707	0.7028
28	2037	0	Glyma.01G196100	Glyma.05G108900	0.1011	1.2096
28	2037	8e-117	Glyma.01G196200	Glyma.05G109200	0.2672	0.9055
28	2037	0	Glyma.01G196400	Glyma.05G109300	0.2199	0.4991
28	2037	7e-102	Glyma.01G196600	Glyma.05G109500	0.1929	0.8873
28	2037	0	Glyma.01G196800	Glyma.05G109600	0.0991	0.8076
28	2037	8e-53	Glyma.01G196900	Glyma.05G109900	0.1647	0.7406
28	2037	2e-18	Glyma.01G197200	Glyma.05G110000	0.4939	1.0882
28	2037	0	Glyma.01G197500	Glyma.05G110200	0.0141	0.7646
28	2037	0	Glyma.01G197800	Glyma.05G110400	0.0936	0.8029
28	2037	8e-98	Glyma.01G197900	Glyma.05G110600	0.2935	0.7327
28	2037	5e-46	Glyma.01G198700	Glyma.05G111400	0.4348	1.2322
28	2037	3e-93	Glyma.01G198800	Glyma.05G111500	0.1484	1.5233
28	2037	1e-99	Glyma.01G198900	Glyma.05G111800	0.2683	0.7932
28	2037	0	Glyma.01G199000	Glyma.05G111900	0.0166	0.4561
28	2037	1e-35	Glyma.01G199200	Glyma.05G112200	0.1829	0.6748
28	2037	0	Glyma.01G199400	Glyma.05G112700	0.1811	0.5694
28	2037	0	Glyma.01G199600	Glyma.05G113400	0.1706	0.8718
28	2037	5e-25	Glyma.01G199900	Glyma.05G113700	0.1845	0.6352
29	1884	3e-96	Glyma.01G217600	Glyma.05G204600	0.271	1.603
29	1884	2e-48	Glyma.01G217800	Glyma.05G205100	0.3603	0.4693
29	1884	1e-139	Glyma.01G217900	Glyma.05G205200	0.0973	0.7545
29	1884	3e-47	Glyma.01G218000	Glyma.05G205900	0.4263	1.0468
29	1884	0	Glyma.01G218100	Glyma.05G206100	0.1654	0.5275
29	1884	1e-89	Glyma.01G218200	Glyma.05G206200	0.1892	0.7509
29	1884	0	Glyma.01G218800	Glyma.05G206300	0.106	0.4488
29	1884	1e-89	Glyma.01G218900	Glyma.05G206500	0.061	0.378
29	1884	1e-66	Glyma.01G219000	Glyma.05G206700	0.2642	0.8682
29	1884	6e-107	Glyma.01G219400	Glyma.05G207100	0.0665	0.4238
29	1884	6e-105	Glyma.01G219600	Glyma.05G207300	0.2446	0.5979
29	1884	0	Glyma.01G219900	Glyma.05G207600	0.2652	1.2054
29	1884	5e-100	Glyma.01G220100	Glyma.05G207800	0.2475	1.3551
29	1884	0	Glyma.01G220300	Glyma.05G207900	0.2131	0.4993
29	1884	0	Glyma.01G220600	Glyma.05G208700	0.0422	0.4817
29	1884	1e-175	Glyma.01G220800	Glyma.05G209100	0.1908	0.5343
29	1884	0	Glyma.01G220900	Glyma.05G209300	0.0935	0.487
29	1884	4e-49	Glyma.01G221000	Glyma.05G209600	0.3421	0.6001
29	1884	8e-91	Glyma.01G221100	Glyma.05G209800	0.2629	0.6807
29	1884	5e-135	Glyma.01G221200	Glyma.05G209900	0.0768	0.8589
29	1884	2e-49	Glyma.01G221300	Glyma.05G210000	0.2136	0.9483
29	1884	0	Glyma.01G221500	Glyma.05G210300	0.183	0.7786
29	1884	0	Glyma.01G221600	Glyma.05G210400	0.1974	0.9208
29	1884	8e-25	Glyma.01G221900	Glyma.05G210800	0.1927	0.8778
29	1884	0	Glyma.01G222000	Glyma.05G211000	0.0773	0.5843
29	1884	7e-69	Glyma.01G222100	Glyma.05G211100	0.0261	0.8133
29	1884	8e-172	Glyma.01G222200	Glyma.05G211200	0.1076	0.7492
29	1884	3e-52	Glyma.01G222300	Glyma.05G211900	0.3495	0.8868
29	1884	4e-107	Glyma.01G222600	Glyma.05G212300	0.1533	0.5736
29	1884	0	Glyma.01G222700	Glyma.05G212500	0.0857	0.5812
29	1884	2e-54	Glyma.01G223000	Glyma.05G212700	0.4294	1.2379
29	1884	0	Glyma.01G223100	Glyma.05G212900	0.1023	0.4575
29	1884	0	Glyma.01G223200	Glyma.05G213200	0.0572	0.5557
29	1884	0	Glyma.01G223400	Glyma.05G213300	0.1495	0.4297
29	1884	2e-44	Glyma.01G223800	Glyma.05G213500	0.1734	0.6463
29	1884	0	Glyma.01G224000	Glyma.05G214300	0.1652	0.8407
29	1884	7e-66	Glyma.01G224100	Glyma.05G214400	0.3752	0.951
29	1884	0	Glyma.01G224200	Glyma.05G214900	0.161	0.4319
29	1884	0	Glyma.01G224500	Glyma.05G215600	0.0808	0.4784
29	1884	1e-62	Glyma.01G224600	Glyma.05G215700	0.2157	0.6742
29	1884	8e-127	Glyma.01G224800	Glyma.05G215900	0.2245	0.9295
29	1884	0	Glyma.01G225200	Glyma.05G216600	0.1157	0.4879
29	1884	2e-41	Glyma.01G225500	Glyma.05G216900	0.3013	0.5534
29	1884	0	Glyma.01G225800	Glyma.05G217100	0.0993	0.5173
29	1884	0	Glyma.01G225900	Glyma.05G217300	0.0346	0.53
29	1884	0	Glyma.01G226000	Glyma.05G217400	0.1121	0.5361
29	1884	2e-85	Glyma.01G226100	Glyma.05G217500	0.2308	0.8529
29	1884	0	Glyma.01G226200	Glyma.05G217600	0.1445	0.6902
30	1132	0	Glyma.01G001800	Glyma.05G220900	0.241	0.8632
30	1132	0	Glyma.01G001900	Glyma.05G221000	0.2184	0.9428
30	1132	0	Glyma.01G002100	Glyma.05G221300	0.1446	0.4967
30	1132	0	Glyma.01G002600	Glyma.05G222200	0.2234	1.0622
30	1132	2e-78	Glyma.01G003000	Glyma.05G222600	0.276	0.761
30	1132	2e-165	Glyma.01G003500	Glyma.05G222800	0.0784	0.367
30	1132	0	Glyma.01G003900	Glyma.05G223000	0.055	0.5201
30	1132	4e-145	Glyma.01G004100	Glyma.05G223200	0.2811	0.4993
30	1132	5e-45	Glyma.01G004200	Glyma.05G223300	0.2979	0.9713
30	1132	6e-67	Glyma.01G004300	Glyma.05G223800	0.0272	1.1598
30	1132	1e-81	Glyma.01G004500	Glyma.05G224200	0.0509	0.5234
30	1132	4e-90	Glyma.01G004900	Glyma.05G224300	0.2592	0.4915
30	1132	1e-155	Glyma.01G005000	Glyma.05G224400	0.1889	1.145
30	1132	4e-164	Glyma.01G005100	Glyma.05G224500	0.1742	1.0875
30	1132	1e-39	Glyma.01G005300	Glyma.05G224800	0.171	0.8436
30	1132	0	Glyma.01G005400	Glyma.05G224900	0.086	0.5209
30	1132	0	Glyma.01G005500	Glyma.05G225100	0.0548	0.6002
30	1132	0	Glyma.01G005600	Glyma.05G225300	0.175	0.7783
30	1132	0	Glyma.01G005800	Glyma.05G225400	0.1357	0.6633
30	1132	2e-76	Glyma.01G005900	Glyma.05G225600	0.0577	0.6168
30	1132	1e-52	Glyma.01G006000	Glyma.05G225900	0.2028	0.7068
30	1132	0	Glyma.01G006800	Glyma.05G226000	0.1003	0.4754
30	1132	2e-131	Glyma.01G007000	Glyma.05G226100	0.189	0.7113
30	1132	3e-161	Glyma.01G007100	Glyma.05G226400	0.1842	0.8279
30	1132	0	Glyma.01G007200	Glyma.05G226600	0.0839	0.4697
30	1132	0	Glyma.01G007900	Glyma.05G226800	0.1317	0.4445
30	1132	2e-179	Glyma.01G008100	Glyma.05G226900	0.2044	0.5043
30	1132	0	Glyma.01G008500	Glyma.05G227400	0.0479	0.492
30	1132	0	Glyma.01G009400	Glyma.05G227800	0.1652	0.5187
31	512	2e-140	Glyma.01G211500	Glyma.05G051700	0.1081	0.5831
31	512	0	Glyma.01G211900	Glyma.05G052700	0.1867	0.5512
31	512	3e-111	Glyma.01G212100	Glyma.05G052800	0.1509	0.5992
31	512	0	Glyma.01G212200	Glyma.05G053100	0.0878	0.4753
31	512	0	Glyma.01G212400	Glyma.05G053200	0.1526	1.0317
31	512	6e-46	Glyma.01G212600	Glyma.05G053400	0.2118	0.6997
31	512	5e-76	Glyma.01G212700	Glyma.05G053500	0.1049	0.5953
31	512	0	Glyma.01G212800	Glyma.05G053900	0.1147	0.7465
31	512	0	Glyma.01G213000	Glyma.05G054000	0.1613	0.5326
31	512	1e-97	Glyma.01G213100	Glyma.05G054200	0.0882	1.0224
31	512	0	Glyma.01G213200	Glyma.05G054300	0.1326	0.5231
31	512	2e-124	Glyma.01G213500	Glyma.05G054500	0.2267	0.8199
31	512	0	Glyma.01G213800	Glyma.05G054600	0.2281	0.6315
32	258	0	Glyma.01G139500	Glyma.05G052100	0.1957	2.4236
32	258	9e-76	Glyma.01G141100	Glyma.05G052800	0.3208	1.6341
32	258	8e-44	Glyma.01G141900	Glyma.05G053000	0.5336	5.1997
32	258	0	Glyma.01G142600	Glyma.05G053100	0.2311	1.9281
32	258	2e-91	Glyma.01G143100	Glyma.05G053800	0.2913	1.697
32	258	1e-78	Glyma.01G144400	Glyma.05G054200	0.3377	1.5494
32	258	6e-178	Glyma.01G144500	Glyma.05G054300	0.2781	1.5363
33	253	0	Glyma.01G183300	Glyma.05G082200	0.4301	1.0121
33	253	5e-23	Glyma.01G184800	Glyma.05G083900	0.2783	0.5815
33	253	1e-11	Glyma.01G184900	Glyma.05G084000	0.3246	0.9651
33	253	1e-43	Glyma.01G185000	Glyma.05G084100	0.378	0.5843
33	253	3e-36	Glyma.01G185400	Glyma.05G085000	0.3673	0.6902
33	253	1e-83	Glyma.01G185600	Glyma.05G085200	0.187	0.916
33	253	0	Glyma.01G189000	Glyma.05G085700	0.0781	0.989
34	2521	0	Glyma.01G200100	Glyma.05G070600	0.0965	0.5377
34	2521	3e-166	Glyma.01G200500	Glyma.05G070400	0.1316	0.4962
34	2521	3e-127	Glyma.01G200700	Glyma.05G070300	0.1077	0.5889
34	2521	0	Glyma.01G200800	Glyma.05G070200	0.1487	0.5655
34	2521	5e-155	Glyma.01G202100	Glyma.05G069100	0.0918	0.466
34	2521	4e-98	Glyma.01G202400	Glyma.05G068900	0.1485	0.5574
34	2521	0	Glyma.01G203100	Glyma.05G068600	0.0506	0.4073
34	2521	4e-64	Glyma.01G203200	Glyma.05G068500	0.2295	1.3185
34	2521	1e-105	Glyma.01G203300	Glyma.05G068400	0.183	1.0415
34	2521	0	Glyma.01G203400	Glyma.05G068000	0.1043	0.6379
34	2521	0	Glyma.01G203500	Glyma.05G067800	0.1559	0.7182
34	2521	7e-62	Glyma.01G203600	Glyma.05G067400	0.0047	0.571
34	2521	1e-132	Glyma.01G203800	Glyma.05G067100	0.1445	0.7114
34	2521	0	Glyma.01G204200	Glyma.05G066700	0.1213	0.5532
34	2521	0	Glyma.01G204600	Glyma.05G066200	0.0368	0.5436
34	2521	1e-100	Glyma.01G204700	Glyma.05G066100	0.1767	0.5933
34	2521	2e-29	Glyma.01G204800	Glyma.05G065100	0.195	0.4251
34	2521	0	Glyma.01G205100	Glyma.05G064800	0.1257	0.4132
34	2521	5e-124	Glyma.01G205200	Glyma.05G064700	0.0903	0.863
34	2521	6e-97	Glyma.01G205300	Glyma.05G064600	0.1417	0.6198
34	2521	0	Glyma.01G205900	Glyma.05G064200	0.1752	1.0224
34	2521	3e-129	Glyma.01G206200	Glyma.05G063800	0.0907	0.6033
34	2521	2e-89	Glyma.01G206600	Glyma.05G063600	0.1979	0.8803
34	2521	1e-71	Glyma.01G206700	Glyma.05G063500	0.2418	0.9552
34	2521	8e-73	Glyma.01G206800	Glyma.05G063100	0.1057	0.4149
34	2521	1e-103	Glyma.01G207000	Glyma.05G063000	0.1643	0.5252
34	2521	1e-113	Glyma.01G207300	Glyma.05G062700	0.0888	0.8436
34	2521	0	Glyma.01G207500	Glyma.05G062200	0.06	0.4676
34	2521	1e-75	Glyma.01G207600	Glyma.05G061900	0.2157	0.6947
34	2521	5e-127	Glyma.01G207700	Glyma.05G061400	0.021	0.5517
34	2521	6e-136	Glyma.01G207900	Glyma.05G060600	0.1821	0.7278
34	2521	0	Glyma.01G208000	Glyma.05G060500	0.1136	0.4445
34	2521	0	Glyma.01G208300	Glyma.05G060400	0.1281	0.51
34	2521	0	Glyma.01G208600	Glyma.05G060300	0.27	0.502
34	2521	0	Glyma.01G208700	Glyma.05G060200	0.1402	0.6209
34	2521	6e-165	Glyma.01G209000	Glyma.05G059900	0.1814	0.4423
34	2521	2e-85	Glyma.01G209100	Glyma.05G059800	0.2123	1.2222
34	2521	1e-29	Glyma.01G209400	Glyma.05G059600	0.0242	1.0087
34	2521	0	Glyma.01G209600	Glyma.05G059300	0.0739	0.5343
34	2521	7e-13	Glyma.01G209700	Glyma.05G059100	0.4415	1.2604
34	2521	6e-108	Glyma.01G210100	Glyma.05G058700	0.0954	0.4584
34	2521	4e-71	Glyma.01G210200	Glyma.05G058300	0.0249	0.4278
34	2521	0	Glyma.01G210400	Glyma.05G058100	0.0797	1.0441
34	2521	0	Glyma.01G210500	Glyma.05G056900	0.183	0.9296
34	2521	0	Glyma.01G210600	Glyma.05G056800	0.1008	0.5534
34	2521	5e-115	Glyma.01G210700	Glyma.05G056600	0.1741	0.9865
34	2521	3e-111	Glyma.01G210800	Glyma.05G056500	0.0467	0.3532
34	2521	0	Glyma.01G211000	Glyma.05G056300	0.1404	0.794
34	2521	0	Glyma.01G211200	Glyma.05G055600	0.1166	0.8422
34	2521	7e-61	Glyma.01G211300	Glyma.05G055200	0.3002	1.2446
34	2521	6e-46	Glyma.01G212600	Glyma.05G053400	0.2118	0.6997
34	2521	0	Glyma.01G213900	Glyma.05G051400	0.3163	2.2315
34	2521	0	Glyma.01G214300	Glyma.05G051300	0.0984	0.5701
34	2521	5e-113	Glyma.01G214400	Glyma.05G051200	0.1595	0.9234
34	2521	0	Glyma.01G214500	Glyma.05G051100	0.1447	0.8188
34	2521	0	Glyma.01G214800	Glyma.05G050600	0.041	0.6561
34	2521	1e-120	Glyma.01G215400	Glyma.05G050500	0.1308	1.4021
34	2521	2e-102	Glyma.01G215500	Glyma.05G050300	0.283	0.5486
34	2521	0	Glyma.01G215600	Glyma.05G050200	0.2209	0.7688
34	2521	1e-39	Glyma.01G215900	Glyma.05G050000	0.4515	1.0478
34	2521	2e-50	Glyma.01G216000	Glyma.05G049900	0.3455	1.1986
34	2521	4e-46	Glyma.01G216200	Glyma.05G049800	0.2392	0.7427
34	2521	0	Glyma.01G216600	Glyma.05G049700	0.1618	1.1621
34	2521	1e-116	Glyma.01G217200	Glyma.05G049000	0.2508	0.6715
34	2521	4e-165	Glyma.01G217300	Glyma.05G048800	0.1525	0.6755
35	1684	1e-132	Glyma.01G025600	Glyma.05G041400	0.3788	1.242
35	1684	1e-96	Glyma.01G026100	Glyma.05G040900	0.0637	1.3187
35	1684	0	Glyma.01G026400	Glyma.05G040800	0.3737	1.5219
35	1684	3e-138	Glyma.01G027400	Glyma.05G040400	0.438	0
35	1684	0	Glyma.01G027800	Glyma.05G039800	0.2369	1.3476
35	1684	6e-117	Glyma.01G029100	Glyma.05G038700	0.3745	1.3949
35	1684	4e-135	Glyma.01G031700	Glyma.05G036300	0.325	1.736
35	1684	0	Glyma.01G031900	Glyma.05G036100	0.2428	2.6637
35	1684	7e-71	Glyma.01G032200	Glyma.05G035800	0.4807	2.1218
35	1684	2e-39	Glyma.01G033900	Glyma.05G035500	0.5354	1.6039
35	1684	0	Glyma.01G035000	Glyma.05G035000	0.1229	1.4562
35	1684	1e-53	Glyma.01G035300	Glyma.05G034800	0.3538	1.6373
35	1684	7e-147	Glyma.01G036800	Glyma.05G033700	0.3084	1.2335
35	1684	1e-61	Glyma.01G037500	Glyma.05G033000	0.3373	2.2204
35	1684	6e-134	Glyma.01G038400	Glyma.05G032600	0.4825	1.0555
35	1684	7e-50	Glyma.01G038600	Glyma.05G032200	0.4436	1.2536
35	1684	3e-69	Glyma.01G039200	Glyma.05G031800	0.3484	2.5928
35	1684	0	Glyma.01G039800	Glyma.05G031600	0.3402	1.3501
35	1684	7e-149	Glyma.01G041400	Glyma.05G030300	0.5488	2.4121
35	1684	2e-91	Glyma.01G041700	Glyma.05G030000	0.4361	1.6943
35	1684	0	Glyma.01G042100	Glyma.05G029900	0.2183	1.5529
35	1684	4e-160	Glyma.01G042600	Glyma.05G029800	0.1441	1.7531
35	1684	8e-70	Glyma.01G043300	Glyma.05G029000	0.5935	2.191
35	1684	1e-108	Glyma.01G043600	Glyma.05G028800	0.0236	4.4305
35	1684	4e-78	Glyma.01G043800	Glyma.05G028600	0.6504	1.8071
35	1684	0	Glyma.01G044100	Glyma.05G028300	0.2349	1.6032
35	1684	1e-143	Glyma.01G045100	Glyma.05G028200	0.3356	1.6792
35	1684	7e-78	Glyma.01G045400	Glyma.05G027700	0.2142	1.0474
35	1684	1e-72	Glyma.01G045500	Glyma.05G027400	0.408	1.5739
35	1684	6e-156	Glyma.01G048100	Glyma.05G026400	0.6018	1.8256
35	1684	2e-112	Glyma.01G049400	Glyma.05G025900	0.4332	1.9506
35	1684	6e-60	Glyma.01G050000	Glyma.05G025700	0.7219	4.3682
35	1684	1e-52	Glyma.01G050100	Glyma.05G025600	0.1315	0.9987
35	1684	6e-110	Glyma.01G054000	Glyma.05G024200	0.041	1.4614
35	1684	4e-62	Glyma.01G054400	Glyma.05G024100	0.1716	1.8935
35	1684	1e-106	Glyma.01G056500	Glyma.05G023100	0.3222	2.1826
35	1684	0	Glyma.01G057100	Glyma.05G022600	0.136	1.5733
35	1684	1e-32	Glyma.01G058300	Glyma.05G021500	0.4507	2.0071
35	1684	8e-19	Glyma.01G060300	Glyma.05G020400	0.7543	1.99
35	1684	0	Glyma.01G061100	Glyma.05G019200	0.2878	1.9018
35	1684	1e-62	Glyma.01G063700	Glyma.05G019000	0.585	3.6313
35	1684	1e-91	Glyma.01G064100	Glyma.05G018900	0.3	4.5085
35	1684	2e-79	Glyma.01G064200	Glyma.05G018800	0.3169	0
35	1684	3e-61	Glyma.01G065100	Glyma.05G018000	0.4091	2.2807
35	1684	0	Glyma.01G066500	Glyma.05G017900	0.2867	2.0756
35	1684	2e-78	Glyma.01G066600	Glyma.05G017800	0.3863	2.3495
35	1684	0	Glyma.01G070300	Glyma.05G016700	0.1782	1.4505
36	354	1e-55	Glyma.01G145600	Glyma.05G229100	0.1143	0.4591
36	354	1e-87	Glyma.01G145900	Glyma.05G229000	0.2835	1.1771
36	354	0	Glyma.01G146100	Glyma.05G228700	0.0642	0.5253
36	354	4e-26	Glyma.01G146200	Glyma.05G228600	0.3237	0.648
36	354	7e-175	Glyma.01G146300	Glyma.05G228500	0.1922	0.4878
36	354	0	Glyma.01G146700	Glyma.05G228400	0.1754	0.9747
36	354	6e-16	Glyma.01G147400	Glyma.05G228300	0.722	0.7102
36	354	0	Glyma.01G147500	Glyma.05G228200	0.4815	1.7729
36	354	8e-59	Glyma.01G147600	Glyma.05G228100	0.2314	0.8756
37	298	2e-69	Glyma.01G185800	Glyma.05G095900	0.1964	1.0486
37	298	7e-149	Glyma.01G186300	Glyma.05G095500	0.2432	0.817
37	298	9e-164	Glyma.01G186600	Glyma.05G095300	0.1446	0.7876
37	298	7e-46	Glyma.01G186700	Glyma.05G094900	0.2409	1.0525
37	298	5e-155	Glyma.01G186900	Glyma.05G094400	0.2511	0.98
37	298	0	Glyma.01G188200	Glyma.05G091800	0.2057	0.4624
37	298	0	Glyma.01G188400	Glyma.05G091200	0.1241	0.8207
37	298	4e-115	Glyma.01G188900	Glyma.05G091100	0.0166	0.7322
38	278	7e-145	Glyma.01G191700	Glyma.05G104400	0.1586	0.5137
38	278	1e-49	Glyma.01G192000	Glyma.05G104300	0.0386	0.4778
38	278	0	Glyma.01G192100	Glyma.05G104200	0.0058	0.3323
38	278	0	Glyma.01G192200	Glyma.05G104100	0.1478	0.7172
38	278	5e-79	Glyma.01G192400	Glyma.05G103900	0.1857	0.582
38	278	0	Glyma.01G192500	Glyma.05G103600	0.1319	0.994
38	278	2e-108	Glyma.01G192600	Glyma.05G103300	0.1246	0.6686
39	235	4e-13	Glyma.01G183100	Glyma.05G082600	0.7377	1.6142
39	235	0	Glyma.01G183300	Glyma.05G082200	0.4301	1.0121
39	235	0	Glyma.01G183500	Glyma.05G081900	0.073	0.6084
39	235	6e-23	Glyma.01G183700	Glyma.05G081700	0.1924	0.5782
39	235	2e-75	Glyma.01G183900	Glyma.05G081400	0.3438	1.2379
39	235	0	Glyma.01G184000	Glyma.05G080900	0.2298	0.8137
40	201	4e-57	Glyma.01G134200	Glyma.05G059800	0.4248	2.7387
40	201	1e-103	Glyma.01G136000	Glyma.05G058700	0.1797	1.7182
40	201	8e-106	Glyma.01G137200	Glyma.05G056000	0.1378	1.6566
40	201	4e-29	Glyma.01G137500	Glyma.05G055800	0.505	0
40	201	3e-31	Glyma.01G138600	Glyma.05G055200	0.7019	2.8264
40	201	9e-76	Glyma.01G141100	Glyma.05G052800	0.3208	1.6341
41	1875	3e-141	Glyma.01G156400	Glyma.06G013900	0.3199	1.5096
41	1875	0	Glyma.01G157300	Glyma.06G015000	0.3736	1.4602
41	1875	1e-39	Glyma.01G157400	Glyma.06G015200	0.3325	1.7509
41	1875	0	Glyma.01G157500	Glyma.06G015500	0.324	1.9252
41	1875	2e-40	Glyma.01G157600	Glyma.06G015800	0.3119	1.5044
41	1875	0	Glyma.01G157900	Glyma.06G016000	0.3576	1.6541
41	1875	5e-158	Glyma.01G158000	Glyma.06G016100	0.2926	2.1878
41	1875	0	Glyma.01G161100	Glyma.06G019500	0.3439	2.9185
41	1875	2e-41	Glyma.01G161600	Glyma.06G020200	0.2126	1.8307
41	1875	0	Glyma.01G162100	Glyma.06G020500	0.2182	1.4177
41	1875	2e-139	Glyma.01G162700	Glyma.06G021000	0.2024	1.302
41	1875	4e-50	Glyma.01G163300	Glyma.06G022100	0.6684	2.0597
41	1875	3e-125	Glyma.01G164200	Glyma.06G023300	0.0397	1.9877
41	1875	2e-116	Glyma.01G165600	Glyma.06G023900	0.3369	1.4148
41	1875	9e-47	Glyma.01G166500	Glyma.06G024700	0.4074	4.7447
41	1875	3e-47	Glyma.01G167000	Glyma.06G025300	0.1923	2.4841
41	1875	2e-122	Glyma.01G167200	Glyma.06G025400	0.443	2.0347
41	1875	5e-10	Glyma.01G167400	Glyma.06G025700	1.3564	1.7567
41	1875	0	Glyma.01G168100	Glyma.06G026600	0.2792	1.929
41	1875	5e-179	Glyma.01G168200	Glyma.06G026700	0.5474	1.8623
41	1875	1e-164	Glyma.01G169100	Glyma.06G026800	0.314	1.1546
41	1875	1e-62	Glyma.01G169600	Glyma.06G027200	0.3878	2.3891
41	1875	1e-55	Glyma.01G170300	Glyma.06G028600	0.1529	1.0414
41	1875	0	Glyma.01G171900	Glyma.06G030500	0.2417	2.0996
41	1875	4e-151	Glyma.01G172300	Glyma.06G030700	0.1577	1.3015
41	1875	7e-119	Glyma.01G172600	Glyma.06G030900	0.3122	0
41	1875	3e-23	Glyma.01G173900	Glyma.06G031400	0.2572	2.2698
41	1875	6e-28	Glyma.01G174700	Glyma.06G032700	0.38	1.4455
41	1875	8e-109	Glyma.01G176600	Glyma.06G033300	0.3734	1.9296
41	1875	4e-71	Glyma.01G178000	Glyma.06G034000	0.2944	1.5757
41	1875	6e-87	Glyma.01G178600	Glyma.06G034500	0.2351	2.2212
41	1875	0	Glyma.01G178700	Glyma.06G034600	0.2015	1.5235
41	1875	0	Glyma.01G182400	Glyma.06G035000	0.3706	2.6505
41	1875	2e-146	Glyma.01G184000	Glyma.06G036400	0.5928	2.2656
41	1875	1e-146	Glyma.01G184600	Glyma.06G037100	0.3472	1.9857
41	1875	1e-94	Glyma.01G185200	Glyma.06G037800	0.347	1.6273
41	1875	4e-54	Glyma.01G186300	Glyma.06G040700	0.6852	0
41	1875	5e-45	Glyma.01G186700	Glyma.06G040800	0.4546	1.7863
41	1875	1e-51	Glyma.01G188600	Glyma.06G042100	0.3752	1.646
41	1875	9e-86	Glyma.01G189600	Glyma.06G042800	0.5365	2.9385
41	1875	4e-74	Glyma.01G189700	Glyma.06G042900	0.4703	1.7927
41	1875	0	Glyma.01G190700	Glyma.06G044200	0.1867	1.5165
41	1875	0	Glyma.01G193600	Glyma.06G046000	0.1432	1.6575
41	1875	0	Glyma.01G194900	Glyma.06G047200	0.2486	0
41	1875	0	Glyma.01G195200	Glyma.06G047800	0.2692	2.1708
41	1875	3e-123	Glyma.01G195600	Glyma.06G048100	0.4005	1.6428
41	1875	1e-14	Glyma.01G195700	Glyma.06G048200	0.4304	0
41	1875	7e-18	Glyma.01G195800	Glyma.06G048500	0.6986	2.6331
41	1875	5e-162	Glyma.01G195900	Glyma.06G049200	0.3572	0
41	1875	0	Glyma.01G196100	Glyma.06G049900	0.2341	2.4874
41	1875	5e-79	Glyma.01G196200	Glyma.06G050000	0.4271	0
41	1875	2e-170	Glyma.01G196300	Glyma.06G050100	0.3206	1.9501
42	1608	8e-40	Glyma.01G025800	Glyma.06G178000	0.4863	0.9271
42	1608	2e-83	Glyma.01G026100	Glyma.06G178300	0.053	1.0416
42	1608	7e-103	Glyma.01G026300	Glyma.06G178400	0.2875	1.9434
42	1608	2e-142	Glyma.01G027400	Glyma.06G179000	0.4222	1.6784
42	1608	0	Glyma.01G027800	Glyma.06G180300	0.2855	1.7587
42	1608	8e-136	Glyma.01G029100	Glyma.06G181400	0.3282	1.611
42	1608	2e-97	Glyma.01G030500	Glyma.06G182700	0.3547	1.9986
42	1608	0	Glyma.01G030900	Glyma.06G183400	0.4433	1.2185
42	1608	0	Glyma.01G031500	Glyma.06G183900	0.1473	1.2818
42	1608	3e-148	Glyma.01G031700	Glyma.06G184100	0.2754	2.0969
42	1608	0	Glyma.01G031900	Glyma.06G184200	0.2135	0
42	1608	0	Glyma.01G035000	Glyma.06G184800	0.1317	1.2775
42	1608	5e-45	Glyma.01G035300	Glyma.06G184900	0.44	1.5549
42	1608	1e-143	Glyma.01G036800	Glyma.06G185900	0.3541	1.589
42	1608	5e-61	Glyma.01G037500	Glyma.06G187000	0.307	0
42	1608	4e-150	Glyma.01G037600	Glyma.06G187100	0.4719	1.6893
42	1608	9e-157	Glyma.01G038400	Glyma.06G187500	0.4777	1.2335
42	1608	1e-42	Glyma.01G038600	Glyma.06G187600	0.4934	1.7243
42	1608	3e-78	Glyma.01G039200	Glyma.06G188100	0.4283	1.2038
42	1608	0	Glyma.01G039800	Glyma.06G188500	0.2622	1.4178
42	1608	1e-87	Glyma.01G041700	Glyma.06G190200	0.3733	2.2195
42	1608	3e-133	Glyma.01G042700	Glyma.06G190700	0.3558	0
42	1608	1e-52	Glyma.01G043300	Glyma.06G190800	0.5866	1.382
42	1608	2e-79	Glyma.01G043600	Glyma.06G190900	0.0349	2.197
42	1608	1e-72	Glyma.01G043800	Glyma.06G191200	0.6736	1.5769
42	1608	4e-35	Glyma.01G044800	Glyma.06G191800	0.1613	2.3731
42	1608	1e-173	Glyma.01G045100	Glyma.06G191900	0.2833	1.7586
42	1608	2e-69	Glyma.01G045400	Glyma.06G192700	0.2351	1.0506
42	1608	6e-42	Glyma.01G045500	Glyma.06G193000	0.4114	1.7186
42	1608	0	Glyma.01G046700	Glyma.06G193300	0.1908	1.5809
42	1608	1e-46	Glyma.01G047700	Glyma.06G194100	0.4933	1.7123
42	1608	3e-95	Glyma.01G049400	Glyma.06G194800	0.4344	2.1621
42	1608	4e-126	Glyma.01G050100	Glyma.06G195000	0.1136	1.2837
42	1608	2e-26	Glyma.01G051200	Glyma.06G195300	0.7163	1.7964
42	1608	2e-109	Glyma.01G052800	Glyma.06G196300	0.2252	1.5846
42	1608	6e-110	Glyma.01G054000	Glyma.06G197300	0.0419	1.527
42	1608	1e-98	Glyma.01G055600	Glyma.06G199200	0.0797	0.1114
42	1608	2e-94	Glyma.01G056500	Glyma.06G200100	0.3874	1.7905
42	1608	5e-39	Glyma.01G058300	Glyma.06G202600	0.2929	1.0968
42	1608	1e-24	Glyma.01G060300	Glyma.06G204100	0.8027	2.6829
42	1608	0	Glyma.01G063000	Glyma.06G205600	0.0974	1.4109
42	1608	3e-59	Glyma.01G063700	Glyma.06G205700	0.5901	1.4669
42	1608	4e-87	Glyma.01G064200	Glyma.06G205800	0.3264	1.752
42	1608	6e-27	Glyma.01G066600	Glyma.06G206300	0.2864	1.438
42	1608	4e-110	Glyma.01G067100	Glyma.06G206700	0.5509	1.3972
43	362	6e-80	Glyma.01G016700	Glyma.06G089800	0.5568	0
43	362	0	Glyma.01G019200	Glyma.06G091500	0.0708	1.7542
43	362	6e-127	Glyma.01G019400	Glyma.06G091700	0.2496	2.2159
43	362	7e-14	Glyma.01G019500	Glyma.06G091900	0.4853	0
43	362	4e-106	Glyma.01G019700	Glyma.06G092000	0.316	1.7091
43	362	0	Glyma.01G020800	Glyma.06G092800	0.3428	2.8582
43	362	1e-155	Glyma.01G023900	Glyma.06G093500	0.4767	1.3386
43	362	1e-68	Glyma.01G024000	Glyma.06G093900	0.1043	1.7799
43	362	7e-103	Glyma.01G024700	Glyma.06G094600	0.4181	1.7081
43	362	2e-62	Glyma.01G025000	Glyma.06G095200	0.4009	1.7895
44	323	0	Glyma.01G165900	Glyma.06G004700	0.2608	1.5318
44	323	1e-53	Glyma.01G167000	Glyma.06G007100	0.191	0
44	323	8e-75	Glyma.01G168000	Glyma.06G007400	0.0195	1.7754
44	323	0	Glyma.01G168200	Glyma.06G008000	0.3837	1.6351
44	323	0	Glyma.01G168900	Glyma.06G008300	0.5539	1.6727
44	323	1e-60	Glyma.01G169400	Glyma.06G008800	0.5148	2.0014
44	323	0	Glyma.01G171200	Glyma.06G010500	0.2511	2.1357
44	323	1e-15	Glyma.01G171700	Glyma.06G010900	1.0935	3.3597
44	323	1e-103	Glyma.01G172700	Glyma.06G012100	0.2918	2.3707
45	220	8e-135	Glyma.01G005800	Glyma.06G089600	0.3909	1.7483
45	220	0	Glyma.01G007400	Glyma.06G088400	0.4637	0
45	220	3e-17	Glyma.01G008300	Glyma.06G088100	0.7679	0
45	220	0	Glyma.01G008500	Glyma.06G087800	0.1284	1.5266
45	220	7e-45	Glyma.01G009200	Glyma.06G087200	0.4922	1.9873
45	220	0	Glyma.01G009400	Glyma.06G086000	0.2861	1.495
46	2080	1e-88	Glyma.01G095700	Glyma.07G129100	0.4474	0
46	2080	0	Glyma.01G098400	Glyma.07G132500	0.1381	0.6234
46	2080	0	Glyma.01G098700	Glyma.07G133500	0.0624	0.407
46	2080	0	Glyma.01G101000	Glyma.07G135400	0.4181	1.5379
46	2080	2e-125	Glyma.01G101100	Glyma.07G135700	0.4326	1.2722
46	2080	2e-89	Glyma.01G101800	Glyma.07G135900	0.2481	0.6587
46	2080	5e-27	Glyma.01G102300	Glyma.07G136800	0.2458	1.2729
46	2080	3e-76	Glyma.01G102500	Glyma.07G137200	0.4269	2.571
46	2080	0	Glyma.01G105000	Glyma.07G139100	0.1225	0.7053
46	2080	2e-37	Glyma.01G105400	Glyma.07G139200	0.1641	0.5386
46	2080	1e-38	Glyma.01G105600	Glyma.07G139300	0.3042	0.6545
46	2080	7e-21	Glyma.01G105700	Glyma.07G139400	0.0896	0.6464
46	2080	0	Glyma.01G105900	Glyma.07G139500	0.2347	0.6614
46	2080	9e-98	Glyma.01G106000	Glyma.07G139600	0.2352	1.2741
46	2080	7e-88	Glyma.01G106200	Glyma.07G140800	0.1236	0.8582
46	2080	6e-57	Glyma.01G106700	Glyma.07G141200	0.2283	0.9191
46	2080	0	Glyma.01G107000	Glyma.07G141900	0.2891	0.4442
46	2080	0	Glyma.01G108000	Glyma.07G142000	0.091	0.483
46	2080	0	Glyma.01G108200	Glyma.07G142400	0.2612	1.0936
46	2080	2e-116	Glyma.01G108800	Glyma.07G142800	0.3285	0.7284
46	2080	1e-134	Glyma.01G109200	Glyma.07G143000	0.2122	0.5758
46	2080	0	Glyma.01G110400	Glyma.07G144200	0.0712	0.3691
46	2080	0	Glyma.01G111200	Glyma.07G144500	0.084	0.478
46	2080	2e-50	Glyma.01G111500	Glyma.07G144600	0.1101	0.961
46	2080	2e-47	Glyma.01G111900	Glyma.07G144900	0.323	0.8603
46	2080	0	Glyma.01G112500	Glyma.07G145900	0.1305	0.606
46	2080	7e-68	Glyma.01G112600	Glyma.07G146000	0.2106	0.8091
46	2080	2e-158	Glyma.01G112700	Glyma.07G146300	0.1431	0.5823
46	2080	0	Glyma.01G113000	Glyma.07G146400	0.0769	0.5463
46	2080	2e-20	Glyma.01G113100	Glyma.07G146500	0.1797	0.5264
46	2080	0	Glyma.01G113200	Glyma.07G146800	0.0899	0.8063
46	2080	0	Glyma.01G114000	Glyma.07G147000	0.0527	0.512
46	2080	8e-140	Glyma.01G114400	Glyma.07G147200	0.4049	1.4497
46	2080	2e-164	Glyma.01G114900	Glyma.07G147600	0.2487	0.7522
46	2080	2e-79	Glyma.01G115000	Glyma.07G148000	0.3692	0.8532
46	2080	0	Glyma.01G116300	Glyma.07G149400	0.1189	0.6108
46	2080	5e-141	Glyma.01G116800	Glyma.07G149500	0.0999	0.4542
46	2080	0	Glyma.01G120400	Glyma.07G151300	0.1275	0.7017
46	2080	4e-35	Glyma.01G123000	Glyma.07G153600	0.4593	1.2087
46	2080	6e-98	Glyma.01G123300	Glyma.07G153700	0.2773	0.5565
46	2080	0	Glyma.01G123400	Glyma.07G153800	0.0732	0.8271
46	2080	4e-90	Glyma.01G123600	Glyma.07G153900	0.2701	0.5922
46	2080	6e-87	Glyma.01G124000	Glyma.07G154000	0.2186	0.6934
46	2080	4e-58	Glyma.01G124100	Glyma.07G154600	0.5537	1.8021
46	2080	3e-32	Glyma.01G124400	Glyma.07G155100	0.3076	0.6946
46	2080	2e-114	Glyma.01G124500	Glyma.07G155200	0.1489	0.8335
46	2080	3e-22	Glyma.01G124600	Glyma.07G155400	0.6854	1.4261
46	2080	6e-84	Glyma.01G124700	Glyma.07G155500	0.1797	0.8138
46	2080	2e-175	Glyma.01G124800	Glyma.07G155600	0.1707	0.5306
46	2080	1e-171	Glyma.01G124900	Glyma.07G155700	0.0187	0.5633
46	2080	9e-51	Glyma.01G125100	Glyma.07G155900	0.0724	0.7968
46	2080	0	Glyma.01G125200	Glyma.07G156000	0.1583	0.7514
46	2080	7e-51	Glyma.01G125900	Glyma.07G156400	0.3261	0.8697
46	2080	3e-61	Glyma.01G126000	Glyma.07G156500	0.1667	0.4337
46	2080	1e-72	Glyma.01G126600	Glyma.07G157100	0.3437	1.265
46	2080	1e-25	Glyma.01G127000	Glyma.07G160600	1.0823	1.7098
47	481	2e-22	Glyma.01G181700	Glyma.07G208500	0.4784	0
47	481	0	Glyma.01G183500	Glyma.07G209400	0.112	2.1129
47	481	1e-41	Glyma.01G184200	Glyma.07G209800	0.392	1.6823
47	481	0	Glyma.01G184300	Glyma.07G210600	0.1492	1.403
47	481	3e-142	Glyma.01G185200	Glyma.07G210900	0.2786	3.5576
47	481	2e-19	Glyma.01G185500	Glyma.07G211700	0.441	1.9769
47	481	2e-53	Glyma.01G185600	Glyma.07G212000	0.4358	0
47	481	2e-132	Glyma.01G187200	Glyma.07G214100	0.262	1.5419
47	481	3e-87	Glyma.01G187400	Glyma.07G214500	0.1637	0.1806
47	481	8e-149	Glyma.01G187700	Glyma.07G214700	0.1376	1.8078
47	481	8e-152	Glyma.01G188200	Glyma.07G215000	0.5937	1.6805
47	481	2e-83	Glyma.01G188500	Glyma.07G215400	0.2878	1.8057
47	481	2e-94	Glyma.01G189000	Glyma.07G215600	0.4071	1.4694
48	330	5e-28	Glyma.01G002800	Glyma.07G011000	0.485	0
48	330	6e-151	Glyma.01G005100	Glyma.07G013900	0.1935	3.2375
48	330	0	Glyma.01G005400	Glyma.07G014300	0.1411	1.5167
48	330	2e-17	Glyma.01G005700	Glyma.07G014500	1.098	0
48	330	3e-107	Glyma.01G007000	Glyma.07G014800	0.3368	1.9841
48	330	3e-128	Glyma.01G007200	Glyma.07G015100	0.2701	1.339
48	330	2e-23	Glyma.01G008300	Glyma.07G015600	0.5867	0
48	330	0	Glyma.01G008500	Glyma.07G015700	0.2987	1.4038
48	330	4e-32	Glyma.01G009000	Glyma.07G016300	0.4823	1.1679
49	1674	0	Glyma.01G001800	Glyma.07G130700	0.1263	0.2158
49	1674	0	Glyma.01G001900	Glyma.07G130500	0.0412	0.2193
49	1674	0	Glyma.01G002100	Glyma.07G130400	0.0369	0.1198
49	1674	0	Glyma.01G002200	Glyma.07G130300	0.0353	0.0649
49	1674	0	Glyma.01G002300	Glyma.07G130100	0.1301	0.3393
49	1674	2e-105	Glyma.01G002400	Glyma.07G129900	0.031	0.0696
49	1674	3e-74	Glyma.01G002500	Glyma.07G129800	0.1317	0.1924
49	1674	0	Glyma.01G002600	Glyma.07G129700	0.0618	0.21
49	1674	3e-135	Glyma.01G002700	Glyma.07G129600	0.0345	0.1038
49	1674	3e-82	Glyma.01G002800	Glyma.07G129500	0.0426	0.0751
49	1674	8e-156	Glyma.01G002900	Glyma.07G129200	0.0354	0.1284
49	1674	4e-37	Glyma.01G003100	Glyma.07G128900	0.1224	0.2016
49	1674	5e-130	Glyma.01G003200	Glyma.07G128800	0.0324	0.074
49	1674	1e-87	Glyma.01G003300	Glyma.07G128700	0.2118	0.3654
49	1674	0	Glyma.01G003400	Glyma.07G128600	0.0555	0.1228
49	1674	0	Glyma.01G003500	Glyma.07G128400	0.0239	0.0815
49	1674	0	Glyma.01G003600	Glyma.07G128300	0.0386	0.1063
49	1674	0	Glyma.01G003700	Glyma.07G128200	0.0287	0.1509
49	1674	0	Glyma.01G003800	Glyma.07G128100	0.0114	0.0871
49	1674	0	Glyma.01G003900	Glyma.07G128000	0.0229	0.1351
49	1674	4e-85	Glyma.01G004000	Glyma.07G127900	0.0288	0.2096
49	1674	0	Glyma.01G004100	Glyma.07G127800	0.0384	0.0617
49	1674	4e-52	Glyma.01G004200	Glyma.07G127700	0.069	0.1696
49	1674	5e-70	Glyma.01G004300	Glyma.07G127500	0.0036	0.172
49	1674	0	Glyma.01G004400	Glyma.07G127400	0.0392	0.1115
49	1674	2e-29	Glyma.01G004600	Glyma.07G127200	0.022	0.1054
49	1674	0	Glyma.01G004800	Glyma.07G127100	0.0354	0.0925
49	1674	4e-151	Glyma.01G004900	Glyma.07G126900	0.0428	0.0818
49	1674	0	Glyma.01G005000	Glyma.07G126800	0.0461	0.2785
49	1674	0	Glyma.01G005400	Glyma.07G126400	0.0203	0.1059
49	1674	0	Glyma.01G005600	Glyma.07G126000	0.0268	0.1311
49	1674	1e-62	Glyma.01G005700	Glyma.07G125900	0.1955	0.3657
49	1674	0	Glyma.01G005800	Glyma.07G125800	0.0417	0.1521
49	1674	2e-82	Glyma.01G005900	Glyma.07G125700	0.0099	0.142
49	1674	6e-92	Glyma.01G006000	Glyma.07G125600	0.0608	0.0939
49	1674	1e-33	Glyma.01G006200	Glyma.07G125500	0.0483	0.1279
49	1674	0	Glyma.01G006500	Glyma.07G125300	0.0237	0.0795
49	1674	0	Glyma.01G006600	Glyma.07G125200	0.0123	0.0836
49	1674	0	Glyma.01G006800	Glyma.07G125100	0.0223	0.0733
49	1674	3e-135	Glyma.01G007000	Glyma.07G124900	0.0698	0.1148
49	1674	9e-177	Glyma.01G007100	Glyma.07G124600	0.107	0.295
49	1674	0	Glyma.01G007200	Glyma.07G124500	0.0341	0.0919
50	637	3e-151	Glyma.01G048000	Glyma.07G230300	0.3041	0.8219
50	637	1e-143	Glyma.01G049100	Glyma.07G229800	0.1469	0.5069
50	637	1e-143	Glyma.01G049400	Glyma.07G229600	0.3133	0.8777
50	637	2e-42	Glyma.01G049500	Glyma.07G229500	0.349	0.7999
50	637	2e-156	Glyma.01G050100	Glyma.07G229000	0.0626	0.6736
50	637	4e-86	Glyma.01G051600	Glyma.07G228600	0.3974	2.9538
50	637	0	Glyma.01G052500	Glyma.07G228200	0.0992	0.4553
50	637	0	Glyma.01G052600	Glyma.07G228000	0.0843	0.6266
50	637	0	Glyma.01G053300	Glyma.07G227700	0.1278	0.5705
50	637	0	Glyma.01G053600	Glyma.07G227600	0.1562	0.5435
50	637	0	Glyma.01G053800	Glyma.07G227200	0.2084	0.7108
50	637	0	Glyma.01G054800	Glyma.07G227100	0.2048	0.4273
50	637	1e-46	Glyma.01G056000	Glyma.07G226700	0.3251	0.9076
50	637	0	Glyma.01G057500	Glyma.07G226100	0.11	0.6846
50	637	2e-172	Glyma.01G058000	Glyma.07G226000	0.0542	0.6043
50	637	2e-55	Glyma.01G058300	Glyma.07G225800	0.2226	0.6087
50	637	1e-121	Glyma.01G058400	Glyma.07G225700	0.2083	0.5865
51	405	0	Glyma.01G116200	Glyma.07G156600	0.0416	0.0517
51	405	6e-90	Glyma.01G117000	Glyma.07G154800	0.3075	1.0542
51	405	0	Glyma.01G118000	Glyma.07G153100	0.0747	0.8998
51	405	0	Glyma.01G119400	Glyma.07G152700	0.0362	0.6614
51	405	1e-21	Glyma.01G119600	Glyma.07G152400	0.2953	1.0057
51	405	2e-79	Glyma.01G120800	Glyma.07G151200	0.3646	0.8471
51	405	3e-100	Glyma.01G121000	Glyma.07G151100	0.1445	1.0081
51	405	0	Glyma.01G121300	Glyma.07G150700	0.0824	0.8683
51	405	5e-99	Glyma.01G122000	Glyma.07G150000	0.2132	0.4768
51	405	0	Glyma.01G122100	Glyma.07G149900	0.0274	0.3726
51	405	0	Glyma.01G122800	Glyma.07G149600	0.1471	0.5227
52	330	1e-39	Glyma.01G218000	Glyma.07G073100	0.4537	1.9154
52	330	1e-176	Glyma.01G218400	Glyma.07G072600	0.4507	2.8851
52	330	0	Glyma.01G219200	Glyma.07G072500	0.2939	3.1771
52	330	7e-53	Glyma.01G219600	Glyma.07G072300	0.4427	1.2546
52	330	0	Glyma.01G220400	Glyma.07G069900	0.2241	1.3398
52	330	4e-21	Glyma.01G221000	Glyma.07G068900	0.7083	1.4706
52	330	2e-38	Glyma.01G221300	Glyma.07G068000	0.3837	1.3114
52	330	0	Glyma.01G221600	Glyma.07G067500	0.3045	0
52	330	0	Glyma.01G222000	Glyma.07G066800	0.1188	1.5389
53	213	4e-131	Glyma.01G223700	Glyma.07G061300	0.488	1.8424
53	213	0	Glyma.01G224200	Glyma.07G058200	0.5226	1.7283
53	213	0	Glyma.01G224400	Glyma.07G058100	0.0857	1.2648
53	213	5e-50	Glyma.01G224800	Glyma.07G057400	0.6574	2.4139
53	213	0	Glyma.01G225900	Glyma.07G055600	0.1141	2.1369
53	213	0	Glyma.01G226200	Glyma.07G055500	0.344	7.4163
54	4157	0	Glyma.01G016500	Glyma.08G270300	0.0939	0.5442
54	4157	1e-170	Glyma.01G017100	Glyma.08G270600	0.1341	0.9566
54	4157	2e-62	Glyma.01G017200	Glyma.08G270800	0.422	1.4575
54	4157	3e-126	Glyma.01G017300	Glyma.08G271100	0.2257	0.8497
54	4157	6e-70	Glyma.01G017700	Glyma.08G271400	0.3103	0.7607
54	4157	0	Glyma.01G018400	Glyma.08G271900	0.2162	1.0311
54	4157	2e-43	Glyma.01G018700	Glyma.08G272000	0.1815	0.8101
54	4157	5e-102	Glyma.01G018800	Glyma.08G272500	0.2122	1.1381
54	4157	0	Glyma.01G019000	Glyma.08G272600	0.0772	0.3829
54	4157	0	Glyma.01G019200	Glyma.08G273100	0.0787	0.7575
54	4157	4e-111	Glyma.01G019300	Glyma.08G273400	0.3662	0.994
54	4157	0	Glyma.01G019400	Glyma.08G273500	0.092	0.7871
54	4157	3e-44	Glyma.01G019500	Glyma.08G273600	0.1789	0.7166
54	4157	6e-134	Glyma.01G019700	Glyma.08G274200	0.1382	0.625
54	4157	2e-77	Glyma.01G020600	Glyma.08G274700	0.4234	1.0969
54	4157	0	Glyma.01G020800	Glyma.08G275500	0.2397	0.7518
54	4157	2e-134	Glyma.01G020900	Glyma.08G275700	0.127	0.6831
54	4157	4e-55	Glyma.01G021100	Glyma.08G276300	0.4172	1.4045
54	4157	0	Glyma.01G022400	Glyma.08G278700	0.2014	0.9308
54	4157	5e-159	Glyma.01G022500	Glyma.08G279000	0.2309	1.0212
54	4157	0	Glyma.01G022700	Glyma.08G279100	0.1934	0.5539
54	4157	0	Glyma.01G022900	Glyma.08G279300	0.1901	0.5741
54	4157	3e-44	Glyma.01G023000	Glyma.08G279400	0.2183	0.5053
54	4157	2e-169	Glyma.01G023100	Glyma.08G279600	0.1982	0.4077
54	4157	3e-21	Glyma.01G023400	Glyma.08G279700	0.3189	0.7064
54	4157	0	Glyma.01G023600	Glyma.08G279800	0.099	0.412
54	4157	2e-49	Glyma.01G023800	Glyma.08G279900	0.4644	1.1693
54	4157	0	Glyma.01G024000	Glyma.08G280300	0.1189	0.9912
54	4157	1e-126	Glyma.01G024700	Glyma.08G280600	0.2804	0.6394
54	4157	0	Glyma.01G024800	Glyma.08G280700	0.1258	0.4921
54	4157	4e-63	Glyma.01G025000	Glyma.08G280900	0.2991	1.7434
54	4157	0	Glyma.01G025300	Glyma.08G281700	0.101	0.6436
54	4157	2e-50	Glyma.01G025800	Glyma.08G282000	0.2898	0.8935
54	4157	2e-29	Glyma.01G025900	Glyma.08G282200	0.3489	0.7312
54	4157	6e-174	Glyma.01G026200	Glyma.08G282600	0.2341	0.763
54	4157	3e-113	Glyma.01G026300	Glyma.08G282800	0.2115	0.6472
54	4157	3e-27	Glyma.01G026600	Glyma.08G282900	0.1313	0.9261
54	4157	0	Glyma.01G027100	Glyma.08G283300	0.1953	0.5298
54	4157	0	Glyma.01G027300	Glyma.08G283400	0.0212	0.4789
54	4157	0	Glyma.01G027800	Glyma.08G283600	0.1425	0.5313
54	4157	2e-142	Glyma.01G028000	Glyma.08G284100	0.3501	1.0691
54	4157	1e-147	Glyma.01G028300	Glyma.08G284300	0.1415	0.6037
54	4157	0	Glyma.01G028600	Glyma.08G284500	0.2832	0.7784
54	4157	2e-147	Glyma.01G028800	Glyma.08G284600	0.2734	0.8286
54	4157	8e-132	Glyma.01G029000	Glyma.08G284800	0.1383	0.858
54	4157	5e-157	Glyma.01G029100	Glyma.08G284900	0.1821	0.4145
54	4157	1e-111	Glyma.01G029300	Glyma.08G285200	0.1471	0.4934
54	4157	4e-134	Glyma.01G029800	Glyma.08G285600	0.0024	0.4156
54	4157	0	Glyma.01G030200	Glyma.08G286600	0.3448	0.8027
54	4157	2e-165	Glyma.01G030500	Glyma.08G286700	0.0764	0.5262
54	4157	2e-112	Glyma.01G030900	Glyma.08G287400	0.3962	1.0531
54	4157	0	Glyma.01G031500	Glyma.08G288000	0.0577	0.5014
54	4157	0	Glyma.01G031700	Glyma.08G288100	0.077	0.6084
54	4157	0	Glyma.01G031800	Glyma.08G288500	0.1423	0.693
54	4157	0	Glyma.01G031900	Glyma.08G288600	0.0745	0.5331
54	4157	0	Glyma.01G032000	Glyma.08G288800	0.1896	0.7877
54	4157	0	Glyma.01G032100	Glyma.08G289100	0.078	0.3583
54	4157	3e-140	Glyma.01G032200	Glyma.08G289200	0.1855	0.6491
54	4157	1e-147	Glyma.01G032600	Glyma.08G289500	0.1716	0.5843
54	4157	0	Glyma.01G034100	Glyma.08G290200	0.0598	0.4039
54	4157	0	Glyma.01G034300	Glyma.08G290300	0.1431	0.7461
54	4157	0	Glyma.01G035000	Glyma.08G290600	0.0507	0.4464
54	4157	4e-66	Glyma.01G035300	Glyma.08G290800	0.2179	0.5366
54	4157	8e-154	Glyma.01G035600	Glyma.08G291000	0.1414	0.4976
54	4157	8e-169	Glyma.01G037200	Glyma.08G292300	0.2453	1.1799
54	4157	3e-68	Glyma.01G037500	Glyma.08G292400	0.1759	0.7012
54	4157	0	Glyma.01G037600	Glyma.08G292600	0.2616	0.6562
54	4157	1e-170	Glyma.01G037700	Glyma.08G292700	0.2094	0.3919
54	4157	0	Glyma.01G038000	Glyma.08G292800	0.1005	0.6135
54	4157	0	Glyma.01G038300	Glyma.08G292900	0.1338	0.5004
54	4157	0	Glyma.01G038500	Glyma.08G293200	0.2993	1.6542
54	4157	1e-63	Glyma.01G038600	Glyma.08G293300	0.2229	0.7495
54	4157	0	Glyma.01G038800	Glyma.08G293400	0.0114	0.4809
54	4157	0	Glyma.01G039000	Glyma.08G293600	0.3337	1.0138
54	4157	3e-110	Glyma.01G039200	Glyma.08G294000	0.2113	0.5361
54	4157	0	Glyma.01G039500	Glyma.08G294100	0.1459	0.5328
54	4157	0	Glyma.01G039600	Glyma.08G294200	0.1473	0.498
54	4157	0	Glyma.01G039800	Glyma.08G294300	0.1466	0.7326
54	4157	6e-24	Glyma.01G040000	Glyma.08G294600	0.3319	1.0115
54	4157	0	Glyma.01G040400	Glyma.08G294800	0.277	1.0746
54	4157	1e-145	Glyma.01G040600	Glyma.08G295500	0.1572	0.7877
54	4157	2e-57	Glyma.01G040700	Glyma.08G295600	0.2044	0.4139
54	4157	2e-144	Glyma.01G041700	Glyma.08G295800	0.1523	0.6707
54	4157	0	Glyma.01G042100	Glyma.08G296000	0.1149	0.8069
54	4157	0	Glyma.01G042400	Glyma.08G296400	0.0388	0.4312
54	4157	5e-31	Glyma.01G042600	Glyma.08G296600	0.2283	1.24
54	4157	0	Glyma.01G042700	Glyma.08G296900	0.1779	0.982
54	4157	2e-82	Glyma.01G043000	Glyma.08G297200	0.314	0.7629
54	4157	3e-108	Glyma.01G043600	Glyma.08G297300	0.0294	0.5434
54	4157	0	Glyma.01G043700	Glyma.08G297400	0.1982	0.5293
54	4157	9e-162	Glyma.01G043800	Glyma.08G297500	0.2711	0.4995
54	4157	0	Glyma.01G044100	Glyma.08G297900	0.0712	0.6525
54	4157	0	Glyma.01G044300	Glyma.08G298200	0.1355	0.4704
54	4157	2e-156	Glyma.01G044600	Glyma.08G298400	0.0531	0.4545
54	4157	2e-50	Glyma.01G044800	Glyma.08G298700	0.0388	0.5757
54	4157	0	Glyma.01G045100	Glyma.08G298900	0.136	0.6291
54	4157	4e-49	Glyma.01G045200	Glyma.08G299000	0.314	0.7415
54	4157	3e-98	Glyma.01G045400	Glyma.08G299300	0.1098	0.4587
54	4157	9e-45	Glyma.01G045500	Glyma.08G299400	0.4541	1.6216
54	4157	8e-50	Glyma.01G045800	Glyma.08G299500	0.1443	0.518
54	4157	8e-55	Glyma.01G045900	Glyma.08G299600	0.3362	0.6973
54	4157	0	Glyma.01G046000	Glyma.08G299900	0.1187	0.9614
54	4157	4e-126	Glyma.01G046600	Glyma.08G300500	0.3072	0.8467
54	4157	0	Glyma.01G046700	Glyma.08G300700	0.0722	0.4912
54	4157	0	Glyma.01G046800	Glyma.08G301100	0.1763	0.5675
54	4157	0	Glyma.01G046900	Glyma.08G301200	0.3346	0.9103
54	4157	3e-64	Glyma.01G047000	Glyma.08G301300	0.0185	0.7423
55	1848	3e-49	Glyma.01G217800	Glyma.08G012000	0.3589	0.502
55	1848	2e-139	Glyma.01G217900	Glyma.08G012100	0.0949	0.8353
55	1848	8e-55	Glyma.01G218000	Glyma.08G012800	0.3932	0.8849
55	1848	0	Glyma.01G218100	Glyma.08G013000	0.1583	0.5149
55	1848	3e-59	Glyma.01G218200	Glyma.08G013100	0.226	0.9724
55	1848	0	Glyma.01G218800	Glyma.08G013200	0.1137	0.4902
55	1848	2e-84	Glyma.01G218900	Glyma.08G013400	0.0676	0.4589
55	1848	0	Glyma.01G219000	Glyma.08G013600	0.0706	0.6867
55	1848	5e-106	Glyma.01G219400	Glyma.08G013800	0.09	0.4608
55	1848	8e-93	Glyma.01G219600	Glyma.08G014000	0.2547	0.5835
55	1848	0	Glyma.01G219900	Glyma.08G014300	0.2761	1.0386
55	1848	3e-97	Glyma.01G220100	Glyma.08G014500	0.2489	1.3005
55	1848	0	Glyma.01G220300	Glyma.08G014600	0.2232	0.5683
55	1848	0	Glyma.01G220600	Glyma.08G015300	0.0414	0.5051
55	1848	0	Glyma.01G220700	Glyma.08G015500	0.1866	0.4784
55	1848	3e-158	Glyma.01G220800	Glyma.08G015800	0.2178	0.6352
55	1848	0	Glyma.01G220900	Glyma.08G016000	0.0967	0.4803
55	1848	1e-52	Glyma.01G221000	Glyma.08G016300	0.3125	0.5417
55	1848	3e-72	Glyma.01G221100	Glyma.08G016500	0.2506	0.744
55	1848	2e-134	Glyma.01G221200	Glyma.08G016600	0.0859	0.7807
55	1848	9e-49	Glyma.01G221300	Glyma.08G016700	0.2	0.8558
55	1848	0	Glyma.01G221500	Glyma.08G016900	0.1629	0.7308
55	1848	0	Glyma.01G221600	Glyma.08G017000	0.1922	0.872
55	1848	6e-20	Glyma.01G221900	Glyma.08G017200	0.1813	0.7884
55	1848	0	Glyma.01G222000	Glyma.08G017400	0.0756	0.5832
55	1848	5e-69	Glyma.01G222100	Glyma.08G017500	0.0224	0.7046
55	1848	7e-178	Glyma.01G222200	Glyma.08G017600	0.0983	0.6971
55	1848	1e-50	Glyma.01G222300	Glyma.08G018300	0.3763	0.8697
55	1848	4e-103	Glyma.01G222600	Glyma.08G018800	0.1421	0.6466
55	1848	0	Glyma.01G222700	Glyma.08G018900	0.085	0.5702
55	1848	1e-18	Glyma.01G223000	Glyma.08G019100	0.3137	1.1467
55	1848	0	Glyma.01G223100	Glyma.08G019400	0.0979	0.4545
55	1848	0	Glyma.01G223200	Glyma.08G019700	0.2193	0.6761
55	1848	0	Glyma.01G223400	Glyma.08G019800	0.1558	0.4373
55	1848	8e-20	Glyma.01G223800	Glyma.08G020100	0.3262	0.6708
55	1848	0	Glyma.01G224000	Glyma.08G020800	0.1819	0.8938
55	1848	9e-70	Glyma.01G224100	Glyma.08G020900	0.4253	1.0022
55	1848	0	Glyma.01G224200	Glyma.08G021200	0.1696	0.4498
55	1848	4e-59	Glyma.01G224600	Glyma.08G021800	0.2139	0.7062
55	1848	2e-123	Glyma.01G224800	Glyma.08G021900	0.2334	0.849
55	1848	3e-110	Glyma.01G225200	Glyma.08G022400	0.1927	0.6176
55	1848	2e-39	Glyma.01G225500	Glyma.08G022800	0.2693	0.5816
55	1848	0	Glyma.01G225800	Glyma.08G023100	0.1015	0.4823
55	1848	0	Glyma.01G225900	Glyma.08G023300	0.0365	0.5036
55	1848	0	Glyma.01G226000	Glyma.08G023400	0.1131	0.5387
55	1848	4e-80	Glyma.01G226100	Glyma.08G023500	0.2156	0.7715
55	1848	0	Glyma.01G226200	Glyma.08G023600	0.1531	0.6999
56	1211	0	Glyma.01G001300	Glyma.08G027000	0.288	2.8425
56	1211	0	Glyma.01G001800	Glyma.08G027400	0.2465	0.8751
56	1211	0	Glyma.01G001900	Glyma.08G027500	0.2378	0.9994
56	1211	0	Glyma.01G002100	Glyma.08G027800	0.1402	0.5197
56	1211	4e-91	Glyma.01G002400	Glyma.08G028800	0.117	0.5134
56	1211	0	Glyma.01G002600	Glyma.08G028900	0.2161	1.1191
56	1211	2e-79	Glyma.01G003000	Glyma.08G029400	0.2907	0.6553
56	1211	5e-155	Glyma.01G003500	Glyma.08G029700	0.0728	0.3673
56	1211	0	Glyma.01G003900	Glyma.08G030100	0.0535	0.5868
56	1211	3e-68	Glyma.01G004100	Glyma.08G030300	0.3072	0.4851
56	1211	3e-109	Glyma.01G004200	Glyma.08G030400	0.2123	0.9082
56	1211	4e-68	Glyma.01G004300	Glyma.08G030900	0.0181	1.6168
56	1211	3e-84	Glyma.01G004500	Glyma.08G031200	0.0426	0.5189
56	1211	3e-54	Glyma.01G004900	Glyma.08G031300	0.3517	0.5598
56	1211	4e-161	Glyma.01G005000	Glyma.08G031400	0.182	1.1345
56	1211	3e-57	Glyma.01G005300	Glyma.08G031600	0.3186	1.3843
56	1211	0	Glyma.01G005400	Glyma.08G031700	0.0932	0.5411
56	1211	0	Glyma.01G005500	Glyma.08G031900	0.0607	0.5435
56	1211	0	Glyma.01G005600	Glyma.08G032100	0.1905	0.8366
56	1211	0	Glyma.01G005800	Glyma.08G032200	0.1264	0.6521
56	1211	2e-76	Glyma.01G005900	Glyma.08G032400	0.0506	0.6227
56	1211	1e-48	Glyma.01G006000	Glyma.08G032800	0.1742	0.5951
56	1211	0	Glyma.01G006800	Glyma.08G033000	0.0997	0.4366
56	1211	5e-158	Glyma.01G007000	Glyma.08G033100	0.1506	0.6857
56	1211	4e-163	Glyma.01G007100	Glyma.08G033200	0.1781	0.8036
56	1211	0	Glyma.01G007200	Glyma.08G033300	0.0827	0.4871
56	1211	0	Glyma.01G007900	Glyma.08G033600	0.1253	0.4677
56	1211	7e-168	Glyma.01G008100	Glyma.08G033700	0.2016	0.506
56	1211	0	Glyma.01G008500	Glyma.08G034300	0.1007	0.5494
56	1211	1e-49	Glyma.01G009000	Glyma.08G034400	0.3372	0.9641
56	1211	0	Glyma.01G009400	Glyma.08G034800	0.1859	0.5163
57	705	4e-09	Glyma.01G094700	Glyma.08G268800	0.4936	0
57	705	3e-56	Glyma.01G095100	Glyma.08G270700	0.2516	0.4574
57	705	2e-139	Glyma.01G095300	Glyma.08G270800	0.1486	0.4759
57	705	1e-123	Glyma.01G095400	Glyma.08G270900	0.0847	0.164
57	705	0	Glyma.01G095500	Glyma.08G271000	0.0469	0.1678
57	705	2e-174	Glyma.01G095600	Glyma.08G271100	0.062	0.159
57	705	3e-75	Glyma.01G096000	Glyma.08G271400	0.2364	0.3978
57	705	0	Glyma.01G096300	Glyma.08G271700	0.0148	0.1066
57	705	0	Glyma.01G096600	Glyma.08G271900	0.0443	0.3144
57	705	2e-70	Glyma.01G096800	Glyma.08G272000	0.0494	0.1323
57	705	1e-136	Glyma.01G097000	Glyma.08G272500	0.0479	0.2645
57	705	0	Glyma.01G097100	Glyma.08G272600	0.0076	0.1185
57	705	0	Glyma.01G097200	Glyma.08G272800	0.0404	0.0927
57	705	0	Glyma.01G097400	Glyma.08G273100	0.0244	0.1385
57	705	0	Glyma.01G097500	Glyma.08G273200	0.0176	0.0774
57	705	0	Glyma.01G097700	Glyma.08G273300	0.0263	0.0606
57	705	0	Glyma.01G097900	Glyma.08G273400	0.084	0.2148
57	705	0	Glyma.01G098000	Glyma.08G273500	0.0393	0.1595
58	474	0	Glyma.01G053600	Glyma.08G240500	0.2971	1.8841
58	474	8e-150	Glyma.01G053800	Glyma.08G240800	0.3039	1.633
58	474	3e-104	Glyma.01G054500	Glyma.08G241000	0.3649	1.4962
58	474	3e-90	Glyma.01G055900	Glyma.08G241700	0.2959	1.3918
58	474	0	Glyma.01G057100	Glyma.08G243000	0.079	1.5216
58	474	3e-48	Glyma.01G060300	Glyma.08G246400	0.5696	1.6022
58	474	0	Glyma.01G063000	Glyma.08G249900	0.0874	2.0917
58	474	2e-94	Glyma.01G064100	Glyma.08G250700	0.32	1.342
58	474	5e-64	Glyma.01G064200	Glyma.08G250800	0.4	2.3785
58	474	0	Glyma.01G066500	Glyma.08G252700	0.3319	1.4392
58	474	1e-74	Glyma.01G066600	Glyma.08G252800	0.4777	1.496
58	474	0	Glyma.01G067000	Glyma.08G253000	0.2453	2.1068
58	474	2e-54	Glyma.01G069300	Glyma.08G254400	0.3711	1.3196
58	474	8e-174	Glyma.01G071300	Glyma.08G255800	0.2287	2.8776
59	360	9e-25	Glyma.01G002800	Glyma.08G194200	0.5022	0
59	360	1e-38	Glyma.01G004800	Glyma.08G198000	0.4992	0
59	360	2e-151	Glyma.01G005100	Glyma.08G199300	0.1985	4.3681
59	360	0	Glyma.01G005400	Glyma.08G199800	0.1382	1.5661
59	360	2e-15	Glyma.01G005700	Glyma.08G200000	1.0051	0
59	360	3e-101	Glyma.01G007000	Glyma.08G200400	0.3374	2.6838
59	360	0	Glyma.01G007200	Glyma.08G200600	0.2135	1.2418
59	360	1e-22	Glyma.01G008300	Glyma.08G201100	0.6495	0
59	360	0	Glyma.01G008500	Glyma.08G201200	0.1434	1.2396
59	360	8e-33	Glyma.01G009000	Glyma.08G201700	0.4924	1.2236
60	435	4e-107	Glyma.01G145400	Glyma.08G036300	0.176	0.4281
60	435	5e-52	Glyma.01G145600	Glyma.08G036100	0.145	0.5321
60	435	0	Glyma.01G145900	Glyma.08G036000	0.2714	0.9806
60	435	1e-175	Glyma.01G146000	Glyma.08G035900	0.114	0.6459
60	435	0	Glyma.01G146100	Glyma.08G035700	0.0643	0.4464
60	435	6e-25	Glyma.01G146200	Glyma.08G035600	0.3239	0.6451
60	435	0	Glyma.01G146300	Glyma.08G035400	0.1604	0.4964
60	435	0	Glyma.01G146700	Glyma.08G035300	0.1779	0.9871
60	435	0	Glyma.01G147400	Glyma.08G035200	0.2927	0.5865
60	435	4e-99	Glyma.01G147500	Glyma.08G035100	0.3276	1.5126
60	435	3e-59	Glyma.01G147600	Glyma.08G035000	0.2696	1.267
61	358	1e-114	Glyma.01G078500	Glyma.08G265000	0.135	0.1491
61	358	0	Glyma.01G082200	Glyma.08G264000	0.0821	0.1277
61	358	5e-76	Glyma.01G082500	Glyma.08G263700	0.0541	0.1728
61	358	0	Glyma.01G083000	Glyma.08G260500	0.0398	0.1225
61	358	6e-156	Glyma.01G083100	Glyma.08G260400	0.0231	0.1702
61	358	0	Glyma.01G083700	Glyma.08G260200	0.016	0.1175
61	358	0	Glyma.01G083900	Glyma.08G259900	0.0625	0.2245
61	358	1e-98	Glyma.01G086900	Glyma.08G256600	0.3627	3.118
61	358	6e-15	Glyma.01G088000	Glyma.08G256500	0.214	0.7324
61	358	2e-176	Glyma.01G090100	Glyma.08G256300	0.4606	1.9379
61	358	0	Glyma.01G093100	Glyma.08G256200	0.3435	1.7035
62	1771	2e-27	Glyma.01G144600	Glyma.09G208300	0.2912	0
62	1771	3e-170	Glyma.01G147700	Glyma.09G212000	0.0401	0.0652
62	1771	0	Glyma.01G147800	Glyma.09G212100	0.0074	0.0516
62	1771	0	Glyma.01G148300	Glyma.09G212200	0.0168	0.0917
62	1771	7e-67	Glyma.01G148400	Glyma.09G212300	0.1214	0.0708
62	1771	1e-162	Glyma.01G148500	Glyma.09G212400	0	0.065
62	1771	0	Glyma.01G148600	Glyma.09G212500	0.0189	0.106
62	1771	6e-99	Glyma.01G148800	Glyma.09G212600	0.0534	0.1685
62	1771	0	Glyma.01G148900	Glyma.09G212800	0.0174	0.0918
62	1771	0	Glyma.01G149000	Glyma.09G212900	0.0117	0.1015
62	1771	5e-42	Glyma.01G149100	Glyma.09G213000	0.0946	0.032
62	1771	0	Glyma.01G149300	Glyma.09G213100	0.0302	0.1083
62	1771	0	Glyma.01G149400	Glyma.09G213600	0.0262	0.1478
62	1771	0	Glyma.01G149500	Glyma.09G213700	0.0242	0.0804
62	1771	0	Glyma.01G149700	Glyma.09G213800	0.0132	0.1162
62	1771	0	Glyma.01G149800	Glyma.09G213900	0.0249	0.0597
62	1771	7e-162	Glyma.01G149900	Glyma.09G214000	0.0457	0.1199
62	1771	2e-158	Glyma.01G150000	Glyma.09G214100	0.0177	0.227
62	1771	4e-102	Glyma.01G150100	Glyma.09G214200	0.0292	0.1454
62	1771	0	Glyma.01G150200	Glyma.09G214300	0.0239	0.1203
62	1771	1e-81	Glyma.01G150300	Glyma.09G215300	0.136	0.3884
62	1771	4e-123	Glyma.01G150400	Glyma.09G215400	0.0153	0.0976
62	1771	7e-45	Glyma.01G150600	Glyma.09G215500	0.0064	0.0913
62	1771	0	Glyma.01G150700	Glyma.09G215700	0.0111	0.0716
62	1771	0	Glyma.01G150800	Glyma.09G215800	0.0193	0.1133
62	1771	7e-17	Glyma.01G150900	Glyma.09G215900	0.4909	0.7324
62	1771	2e-42	Glyma.01G151000	Glyma.09G216000	0.0832	0.1035
62	1771	0	Glyma.01G151100	Glyma.09G216100	0.0217	0.1276
62	1771	0	Glyma.01G151200	Glyma.09G216200	0.0392	0.1988
62	1771	0	Glyma.01G151300	Glyma.09G216300	0.0236	0.1314
62	1771	4e-70	Glyma.01G151400	Glyma.09G216600	0.0723	0.1497
62	1771	0	Glyma.01G151500	Glyma.09G216700	0.064	0.124
62	1771	0	Glyma.01G151600	Glyma.09G216800	0.0222	0.1286
62	1771	0	Glyma.01G151700	Glyma.09G216900	0.0222	0.0603
62	1771	0	Glyma.01G151800	Glyma.09G217000	0.0188	0.1084
62	1771	0	Glyma.01G152100	Glyma.09G217300	0.0308	0.1217
62	1771	0	Glyma.01G152500	Glyma.09G217700	0.0616	0.1174
62	1771	5e-129	Glyma.01G152600	Glyma.09G217800	0.037	0.3752
62	1771	3e-145	Glyma.01G152700	Glyma.09G217900	0.0356	0.1504
62	1771	7e-48	Glyma.01G152800	Glyma.09G218000	0.0787	0.0777
62	1771	0	Glyma.01G152900	Glyma.09G218100	0.0254	0.1248
62	1771	4e-132	Glyma.01G153000	Glyma.09G218300	0.0257	0.0929
62	1771	0	Glyma.01G153100	Glyma.09G218400	0.0593	0.0768
62	1771	0	Glyma.01G153200	Glyma.09G218500	0.0265	0.1394
62	1771	0	Glyma.01G153300	Glyma.09G218600	0.0149	0.1057
63	751	0	Glyma.01G155300	Glyma.09G194900	0.0983	0.5508
63	751	0	Glyma.01G155900	Glyma.09G195100	0.1319	0.5342
63	751	0	Glyma.01G156000	Glyma.09G195400	0.1277	0.5743
63	751	0	Glyma.01G156200	Glyma.09G195600	0.2203	0.6102
63	751	0	Glyma.01G156400	Glyma.09G195700	0.1832	0.6536
63	751	1e-46	Glyma.01G156500	Glyma.09G195900	0.2166	0.706
63	751	0	Glyma.01G156700	Glyma.09G196000	0.1439	1.0169
63	751	0	Glyma.01G157000	Glyma.09G196300	0.1564	0.8748
63	751	6e-41	Glyma.01G157400	Glyma.09G196700	0.2682	1.0336
63	751	0	Glyma.01G157500	Glyma.09G196800	0.1596	0.5489
63	751	0	Glyma.01G157700	Glyma.09G196900	0.1506	0.4501
63	751	0	Glyma.01G157800	Glyma.09G197000	0.2705	0.7428
63	751	0	Glyma.01G157900	Glyma.09G197100	0.1557	0.5139
63	751	0	Glyma.01G158200	Glyma.09G197700	0.0958	0.5218
63	751	4e-111	Glyma.01G158300	Glyma.09G197900	0.1228	0.7163
63	751	0	Glyma.01G158600	Glyma.09G198000	0.2198	0.42
63	751	4e-50	Glyma.01G158700	Glyma.09G198200	0.1566	0.3932
63	751	3e-79	Glyma.01G158900	Glyma.09G198400	0.1503	0.4687
63	751	7e-31	Glyma.01G159300	Glyma.09G198600	0.3282	0.6637
64	596	3e-16	Glyma.01G145200	Glyma.09G193100	0.8101	1.2055
64	596	7e-32	Glyma.01G145300	Glyma.09G193200	0.2698	0.3272
64	596	0	Glyma.01G145400	Glyma.09G193300	0.0245	0.0739
64	596	2e-86	Glyma.01G145600	Glyma.09G193400	0.0313	0.1618
64	596	0	Glyma.01G146000	Glyma.09G193500	0.0111	0.1388
64	596	0	Glyma.01G146100	Glyma.09G193600	0.0144	0.1088
64	596	4e-74	Glyma.01G146200	Glyma.09G193700	0.066	0.0542
64	596	0	Glyma.01G146300	Glyma.09G193800	0.0354	0.1246
64	596	0	Glyma.01G146400	Glyma.09G193900	0.0266	0.1047
64	596	0	Glyma.01G146500	Glyma.09G194100	0.0552	0.1586
64	596	0	Glyma.01G146600	Glyma.09G194200	0.0229	0.1024
64	596	0	Glyma.01G146700	Glyma.09G194400	0.0237	0.1377
64	596	4e-12	Glyma.01G147200	Glyma.09G194500	0.4598	0.694
64	596	0	Glyma.01G147500	Glyma.09G194600	0.0828	0.1402
64	596	7e-78	Glyma.01G147600	Glyma.09G194800	0.1075	0.2956
65	218	4e-133	Glyma.01G080600	Glyma.09G184000	0.3934	4.1875
65	218	2e-28	Glyma.01G082600	Glyma.09G185400	0.2678	1.1894
65	218	0	Glyma.01G083700	Glyma.09G185600	0.3447	1.3707
65	218	1e-39	Glyma.01G084000	Glyma.09G187000	0.4967	2.1216
65	218	0	Glyma.01G084600	Glyma.09G187200	0.3557	1.3595
65	218	8e-71	Glyma.01G084700	Glyma.09G187300	0.2691	2.9308
66	3890	8e-50	Glyma.01G009500	Glyma.09G211500	0.1187	0.2876
66	3890	0	Glyma.01G009600	Glyma.09G211400	0.0387	0.1648
66	3890	2e-46	Glyma.01G009800	Glyma.09G211300	0.0352	0.1214
66	3890	0	Glyma.01G009900	Glyma.09G211200	0.0201	0.1099
66	3890	0	Glyma.01G010000	Glyma.09G211100	0.1026	0.1616
66	3890	0	Glyma.01G010100	Glyma.09G211000	0.0255	0.0836
66	3890	0	Glyma.01G010200	Glyma.09G210900	0.0053	0.1087
66	3890	2e-179	Glyma.01G010300	Glyma.09G210800	0.0214	0.0955
66	3890	0	Glyma.01G010400	Glyma.09G210700	0.0189	0.1091
66	3890	1e-34	Glyma.01G010600	Glyma.09G210500	0.3115	0.4094
66	3890	0	Glyma.01G010800	Glyma.09G210300	0.1067	0.1924
66	3890	2e-91	Glyma.01G010900	Glyma.09G210200	0.021	0.1528
66	3890	2e-50	Glyma.01G011000	Glyma.09G210100	0.0461	0.0085
66	3890	0	Glyma.01G011100	Glyma.09G210000	0.0114	0.1454
66	3890	0	Glyma.01G011200	Glyma.09G209900	0.0134	0.1185
66	3890	0	Glyma.01G011300	Glyma.09G209700	0.0198	0.124
66	3890	4e-128	Glyma.01G011400	Glyma.09G209600	0.0196	0.1323
66	3890	7e-167	Glyma.01G011500	Glyma.09G209400	0.2312	0.4333
66	3890	2e-101	Glyma.01G012300	Glyma.09G209300	0.0252	0.1499
66	3890	0	Glyma.01G012400	Glyma.09G209200	0.0382	0.1338
66	3890	0	Glyma.01G012500	Glyma.09G209100	0.0153	0.1204
66	3890	4e-96	Glyma.01G013100	Glyma.09G208900	0.6085	1.1526
66	3890	0	Glyma.01G013600	Glyma.09G208500	0.0193	0.1168
66	3890	0	Glyma.01G013800	Glyma.09G208400	0.0349	0.1458
66	3890	0	Glyma.01G013900	Glyma.09G208300	0.0162	0.1434
66	3890	0	Glyma.01G014000	Glyma.09G208200	0.0278	0.1628
66	3890	0	Glyma.01G014100	Glyma.09G208000	0.0106	0.0991
66	3890	0	Glyma.01G014200	Glyma.09G207900	0.0387	0.11
66	3890	1e-34	Glyma.01G014300	Glyma.09G207800	0.0196	0.1338
66	3890	0	Glyma.01G014400	Glyma.09G207700	0.0224	0.1555
66	3890	0	Glyma.01G014500	Glyma.09G207600	0.0612	0.0947
66	3890	0	Glyma.01G014600	Glyma.09G207500	0.0245	0.1109
66	3890	0	Glyma.01G014700	Glyma.09G207400	0.0257	0.1085
66	3890	8e-167	Glyma.01G014800	Glyma.09G207300	0.0168	0.1559
66	3890	0	Glyma.01G015000	Glyma.09G207200	0.0251	0.0679
66	3890	6e-121	Glyma.01G015300	Glyma.09G207100	0.0573	0.123
66	3890	2e-24	Glyma.01G015400	Glyma.09G207000	0.0829	0.2425
66	3890	0	Glyma.01G015500	Glyma.09G206900	0.0193	0.121
66	3890	3e-170	Glyma.01G015600	Glyma.09G206800	0.0178	0.1349
66	3890	6e-47	Glyma.01G015700	Glyma.09G206700	0.14	0.2665
66	3890	0	Glyma.01G015900	Glyma.09G206600	0.025	0.0732
66	3890	1e-55	Glyma.01G016200	Glyma.09G206500	0.2618	0.4036
66	3890	8e-129	Glyma.01G016400	Glyma.09G206400	0.0289	0.0676
66	3890	0	Glyma.01G016500	Glyma.09G206300	0.0046	0.1092
66	3890	0	Glyma.01G016600	Glyma.09G206200	0.0444	0.1594
66	3890	0	Glyma.01G016700	Glyma.09G206100	0.0405	0.2117
66	3890	1e-165	Glyma.01G016800	Glyma.09G206000	0.0212	0.1324
66	3890	0	Glyma.01G016900	Glyma.09G205900	0.0408	0.1037
66	3890	7e-135	Glyma.01G017000	Glyma.09G205800	0.0614	0.1431
66	3890	0	Glyma.01G017100	Glyma.09G205700	0.0188	0.1566
66	3890	1e-174	Glyma.01G017300	Glyma.09G205600	0.0322	0.173
66	3890	2e-161	Glyma.01G017400	Glyma.09G205500	0.0494	0.1004
66	3890	2e-83	Glyma.01G017500	Glyma.09G205400	0.0848	0.262
66	3890	3e-151	Glyma.01G017700	Glyma.09G205300	0.0109	0.1114
66	3890	2e-110	Glyma.01G017800	Glyma.09G205100	0.045	0.2584
66	3890	7e-85	Glyma.01G018000	Glyma.09G205000	0.0328	0.1872
66	3890	2e-37	Glyma.01G018200	Glyma.09G204700	0.159	0.4023
66	3890	0	Glyma.01G018300	Glyma.09G204600	0.0667	0.1312
66	3890	0	Glyma.01G018400	Glyma.09G204500	0.0597	0.2241
66	3890	1e-60	Glyma.01G018500	Glyma.09G204400	0.0535	0.2619
66	3890	2e-94	Glyma.01G018600	Glyma.09G204200	0.0396	0.0992
66	3890	8e-153	Glyma.01G018800	Glyma.09G204100	0.0286	0.1261
66	3890	7e-30	Glyma.01G018900	Glyma.09G204000	0.1317	0.2503
66	3890	0	Glyma.01G019000	Glyma.09G203900	0.0128	0.0932
66	3890	3e-175	Glyma.01G019100	Glyma.09G203700	0.0657	0.1031
66	3890	0	Glyma.01G019200	Glyma.09G203500	0.0093	0.1413
66	3890	0	Glyma.01G019300	Glyma.09G203400	0.0907	0.3108
66	3890	0	Glyma.01G019400	Glyma.09G203300	0.0238	0.1352
66	3890	3e-67	Glyma.01G019500	Glyma.09G203200	0.0221	0.147
66	3890	0	Glyma.01G019600	Glyma.09G203100	0.0599	0.1087
66	3890	0	Glyma.01G019700	Glyma.09G203000	0.0209	0.0753
66	3890	0	Glyma.01G019800	Glyma.09G202600	0.0313	0.1268
66	3890	0	Glyma.01G019900	Glyma.09G202500	0.0268	0.1283
66	3890	0	Glyma.01G020000	Glyma.09G202400	0.0259	0.1527
66	3890	0	Glyma.01G020100	Glyma.09G202300	0.0236	0.1071
66	3890	1e-48	Glyma.01G020200	Glyma.09G202200	0.0052	0.1402
66	3890	0	Glyma.01G020300	Glyma.09G202100	0.018	0.074
66	3890	2e-63	Glyma.01G020400	Glyma.09G201900	0.0858	0.2079
66	3890	1e-158	Glyma.01G020500	Glyma.09G201700	0.0186	0.1295
66	3890	2e-82	Glyma.01G020600	Glyma.09G201400	0.3947	1.0422
66	3890	0	Glyma.01G020800	Glyma.09G201300	0.0467	0.1365
66	3890	5e-141	Glyma.01G020900	Glyma.09G201100	0.2119	1.3483
66	3890	6e-139	Glyma.01G021100	Glyma.09G201000	0.025	0.1157
66	3890	0	Glyma.01G021200	Glyma.09G200800	0.0216	0.1046
66	3890	0	Glyma.01G021300	Glyma.09G200700	0.015	0.1203
66	3890	0	Glyma.01G021400	Glyma.09G200300	0.0729	0.1556
66	3890	0	Glyma.01G021600	Glyma.09G200000	0.0356	0.181
66	3890	0	Glyma.01G022400	Glyma.09G199900	0.0425	0.1394
66	3890	0	Glyma.01G022500	Glyma.09G199800	0.0291	0.141
66	3890	0	Glyma.01G022600	Glyma.09G199700	0.0495	0.1571
66	3890	0	Glyma.01G022700	Glyma.09G199600	0.0268	0.1396
66	3890	0	Glyma.01G022800	Glyma.09G199500	0.0449	0.2027
66	3890	0	Glyma.01G022900	Glyma.09G199400	0.0432	0.0983
66	3890	1e-96	Glyma.01G023000	Glyma.09G199300	0.0255	0.0857
66	3890	3e-94	Glyma.01G023100	Glyma.09G199200	0.091	0.1342
66	3890	0	Glyma.01G023200	Glyma.09G199100	0.0403	0.0993
66	3890	0	Glyma.01G023300	Glyma.09G199000	0.0251	0.1269
66	3890	3e-56	Glyma.01G025600	Glyma.09G196300	0.888	0
67	857	7e-147	Glyma.01G127600	Glyma.09G280700	0.1986	0.6628
67	857	3e-178	Glyma.01G127900	Glyma.09G280600	0.2188	0.766
67	857	6e-65	Glyma.01G128000	Glyma.09G280300	0.3315	0.9152
67	857	6e-177	Glyma.01G128100	Glyma.09G280200	0.2357	0.7553
67	857	5e-46	Glyma.01G128500	Glyma.09G280000	0.1221	0.6927
67	857	0	Glyma.01G128700	Glyma.09G279900	0.2618	0.544
67	857	3e-49	Glyma.01G129000	Glyma.09G278800	0.4737	0.9749
67	857	2e-26	Glyma.01G129400	Glyma.09G278300	0.3036	0.6069
67	857	2e-75	Glyma.01G129700	Glyma.09G278100	0.169	0.5015
67	857	1e-28	Glyma.01G130200	Glyma.09G278000	0.4182	0.8574
67	857	1e-33	Glyma.01G131200	Glyma.09G277500	0.2816	1.0485
67	857	0	Glyma.01G131300	Glyma.09G277300	0.1984	0.7319
67	857	2e-73	Glyma.01G131400	Glyma.09G277100	0.295	0.8196
67	857	0	Glyma.01G131500	Glyma.09G277000	0.0876	0.6203
67	857	6e-80	Glyma.01G131900	Glyma.09G276400	0.2894	1.0336
67	857	0	Glyma.01G132000	Glyma.09G276300	0.2258	0.7805
67	857	0	Glyma.01G132200	Glyma.09G276100	0.1513	0.6756
67	857	0	Glyma.01G132300	Glyma.09G275900	0.1122	0.537
67	857	0	Glyma.01G132400	Glyma.09G275800	0.1797	0.5227
67	857	6e-30	Glyma.01G132500	Glyma.09G275500	0.4978	1.6371
67	857	0	Glyma.01G132900	Glyma.09G275100	0.1807	0.5869
67	857	0	Glyma.01G133300	Glyma.09G274600	0.1214	0.5836
68	469	0	Glyma.01G211900	Glyma.09G154600	0.3324	0
68	469	0	Glyma.01G212400	Glyma.09G154100	0.2953	2.6579
68	469	5e-54	Glyma.01G212900	Glyma.09G153200	0.443	2.1071
68	469	0	Glyma.01G213700	Glyma.09G152700	0.3514	1.8982
68	469	7e-48	Glyma.01G213800	Glyma.09G152500	0.6148	1.8225
68	469	0	Glyma.01G215500	Glyma.09G148500	0.1178	1.0762
68	469	0	Glyma.01G215600	Glyma.09G148400	0.4249	1.9883
68	469	1e-44	Glyma.01G216000	Glyma.09G147200	0.4307	2.5003
68	469	0	Glyma.01G216600	Glyma.09G146800	0.281	1.6564
68	469	9e-81	Glyma.01G217400	Glyma.09G143200	0.4299	2.1158
68	469	3e-116	Glyma.01G218100	Glyma.09G139300	0.5529	1.849
68	469	0	Glyma.01G218400	Glyma.09G138300	0.406	2.408
68	469	0	Glyma.01G220700	Glyma.09G135100	0.2965	1.1733
68	469	8e-75	Glyma.01G220800	Glyma.09G134700	0.4743	1.9123
69	463	8e-57	Glyma.01G040400	Glyma.09G241200	0.458	0
69	463	3e-43	Glyma.01G040700	Glyma.09G240800	0.4294	0
69	463	0	Glyma.01G042400	Glyma.09G240700	0.1654	1.9852
69	463	4e-54	Glyma.01G043300	Glyma.09G240000	0.7818	1.515
69	463	4e-88	Glyma.01G044600	Glyma.09G239400	0.2658	1.7494
69	463	2e-35	Glyma.01G044800	Glyma.09G239100	0.1971	1.8793
69	463	1e-64	Glyma.01G047000	Glyma.09G239000	0.0205	1.5311
69	463	6e-24	Glyma.01G047900	Glyma.09G238400	0.6822	1.7041
69	463	2e-56	Glyma.01G048100	Glyma.09G237800	0.6253	1.5438
69	463	1e-111	Glyma.01G049400	Glyma.09G237000	0.4269	2.4088
69	463	1e-23	Glyma.01G049500	Glyma.09G236800	0.703	1.8467
69	463	2e-114	Glyma.01G050100	Glyma.09G236200	0.135	1.2189
69	463	2e-80	Glyma.01G052800	Glyma.09G234700	0.3029	1.8356
70	412	6e-43	Glyma.01G212700	Glyma.09G269000	0.3686	2.3028
70	412	0	Glyma.01G213200	Glyma.09G268300	0.1946	1.5774
70	412	3e-116	Glyma.01G217300	Glyma.09G265600	0.3202	1.2045
70	412	7e-25	Glyma.01G218000	Glyma.09G261700	0.4604	2.546
70	412	9e-123	Glyma.01G218400	Glyma.09G261300	0.3865	2.6886
70	412	0	Glyma.01G219200	Glyma.09G261200	0.3073	2.7495
70	412	3e-55	Glyma.01G219600	Glyma.09G260600	0.4564	1.3678
70	412	0	Glyma.01G220400	Glyma.09G259000	0.2153	1.2787
70	412	8e-20	Glyma.01G221000	Glyma.09G257100	0.8441	1.1807
70	412	1e-31	Glyma.01G221300	Glyma.09G256800	0.4002	2.0698
70	412	0	Glyma.01G221600	Glyma.09G256300	0.3512	0
70	412	0	Glyma.01G222000	Glyma.09G256000	0.1272	1.7589
71	352	3e-105	Glyma.01G095600	Glyma.09G205600	0.2509	0.8821
71	352	6e-143	Glyma.01G095700	Glyma.09G205400	0.1338	1.0575
71	352	4e-121	Glyma.01G096000	Glyma.09G205300	0.0536	0.648
71	352	0	Glyma.01G096600	Glyma.09G204500	0.1853	1.214
71	352	2e-97	Glyma.01G097000	Glyma.09G204100	0.2	0.8151
71	352	7e-179	Glyma.01G097100	Glyma.09G203900	0.0856	0.3848
71	352	0	Glyma.01G097400	Glyma.09G203500	0.0743	0.7126
71	352	2e-147	Glyma.01G097900	Glyma.09G203400	0.3818	1.0866
71	352	0	Glyma.01G098000	Glyma.09G203300	0.0826	0.6575
72	272	2e-160	Glyma.01G142300	Glyma.09G269800	0.1753	0.5871
72	272	1e-67	Glyma.01G142900	Glyma.09G269100	0.2971	0.826
72	272	3e-129	Glyma.01G143100	Glyma.09G268900	0.1173	0.5466
72	272	2e-58	Glyma.01G143800	Glyma.09G268700	0.3634	0
72	272	0	Glyma.01G144200	Glyma.09G268400	0.0685	0.5298
72	272	0	Glyma.01G144500	Glyma.09G268300	0.1029	0.4395
72	272	2e-27	Glyma.01G144700	Glyma.09G268100	0.1571	0.5642
73	205	0	Glyma.01G086300	Glyma.09G080300	0.1071	0.2705
73	205	0	Glyma.01G086400	Glyma.09G080200	0.0805	0.2057
73	205	0	Glyma.01G087200	Glyma.09G079300	0.0092	0.0589
73	205	5e-16	Glyma.01G088900	Glyma.09G078600	0.9134	1.5328
73	205	2e-60	Glyma.01G091500	Glyma.09G075300	0.0092	0
73	205	0	Glyma.01G093000	Glyma.09G075100	0.0012	0.0165
74	841	0	Glyma.01G232800	Glyma.10G245400	0.1731	0.5289
74	841	2e-39	Glyma.01G235000	Glyma.10G246800	0.2248	0.6281
74	841	4e-98	Glyma.01G236800	Glyma.10G247000	0.2133	0.811
74	841	2e-45	Glyma.01G237000	Glyma.10G247200	0.1514	0.8707
74	841	1e-47	Glyma.01G237300	Glyma.10G247400	0.3531	0.9553
74	841	3e-38	Glyma.01G237900	Glyma.10G247900	0.0622	0.4358
74	841	2e-34	Glyma.01G238500	Glyma.10G248500	0.0739	0.2393
74	841	0	Glyma.01G238800	Glyma.10G249400	0.1819	1.9784
74	841	5e-72	Glyma.01G238900	Glyma.10G249600	0.2176	0.5145
74	841	0	Glyma.01G239200	Glyma.10G250100	0.062	0.4502
74	841	8e-121	Glyma.01G239300	Glyma.10G250200	0.3292	1.1988
74	841	2e-29	Glyma.01G239800	Glyma.10G250700	0.3698	1.5036
74	841	4e-91	Glyma.01G239900	Glyma.10G251000	0.1528	0.4568
74	841	0	Glyma.01G240100	Glyma.10G251300	0.2451	0.7659
74	841	2e-89	Glyma.01G240500	Glyma.10G252400	0.1866	0.4518
74	841	0	Glyma.01G241000	Glyma.10G252700	0.4413	1.6338
74	841	3e-45	Glyma.01G242100	Glyma.10G256100	0.3177	0.5367
74	841	9e-60	Glyma.01G242500	Glyma.10G257100	0.2902	0.5768
74	841	0	Glyma.01G242800	Glyma.10G257300	0.0882	0.5916
74	841	9e-68	Glyma.01G243200	Glyma.10G258800	0.3049	0.763
74	841	1e-48	Glyma.01G243600	Glyma.10G260800	0.3172	1.6644
74	841	2e-56	Glyma.01G244100	Glyma.10G261200	0.4341	2.0383
74	841	0	Glyma.01G244200	Glyma.10G261300	0.1191	0.6968
75	414	0	Glyma.01G084800	Glyma.10G204100	0.0696	0.4306
75	414	3e-128	Glyma.01G086700	Glyma.10G204200	0.2242	0.9499
75	414	1e-113	Glyma.01G086800	Glyma.10G204300	0.1776	1.1638
75	414	9e-163	Glyma.01G087500	Glyma.10G204400	0.1721	0.9151
75	414	5e-21	Glyma.01G088000	Glyma.10G204600	0.1226	0.5219
75	414	0	Glyma.01G088200	Glyma.10G204700	0.1404	0.5095
75	414	4e-109	Glyma.01G088300	Glyma.10G205000	0.1841	0.8601
75	414	0	Glyma.01G090200	Glyma.10G205300	0.1594	0.4165
75	414	3e-34	Glyma.01G090400	Glyma.10G205400	0.2049	0.4772
75	414	0	Glyma.01G091000	Glyma.10G205500	0.0915	0.4602
75	414	0	Glyma.01G091100	Glyma.10G205600	0.1391	0.679
76	383	2e-51	Glyma.01G080500	Glyma.10G273200	0.4385	1.4826
76	383	0	Glyma.01G080600	Glyma.10G273600	0.1653	0.6084
76	383	1e-67	Glyma.01G081100	Glyma.10G274600	0.396	0.9039
76	383	0	Glyma.01G081300	Glyma.10G274700	0.0993	0.6018
76	383	4e-151	Glyma.01G081500	Glyma.10G275100	0.0748	0.4755
76	383	8e-52	Glyma.01G082500	Glyma.10G275300	0.1532	0.6426
76	383	1e-179	Glyma.01G082700	Glyma.10G275400	0.2571	0.6291
76	383	0	Glyma.01G083700	Glyma.10G275700	0.192	0.803
76	383	2e-164	Glyma.01G084200	Glyma.10G276100	0.172	0.6536
76	383	0	Glyma.01G084500	Glyma.10G276200	0.0717	0.6772
77	433	0	Glyma.01G215600	Glyma.10G239900	0.397	1.4806
77	433	2e-41	Glyma.01G216000	Glyma.10G239400	0.4015	2.2057
77	433	6e-23	Glyma.01G216200	Glyma.10G239300	0.4289	0
77	433	0	Glyma.01G216600	Glyma.10G239000	0.2561	1.6426
77	433	2e-76	Glyma.01G217400	Glyma.10G237800	0.4215	1.5171
77	433	6e-55	Glyma.01G218000	Glyma.10G236300	0.3962	1.6625
77	433	2e-151	Glyma.01G218100	Glyma.10G236100	0.4917	1.8738
77	433	6e-81	Glyma.01G218900	Glyma.10G235500	0.1345	1.5763
77	433	0	Glyma.01G220700	Glyma.10G232800	0.2967	1.2481
77	433	5e-91	Glyma.01G220800	Glyma.10G232500	0.429	1.6669
77	433	9e-154	Glyma.01G222400	Glyma.10G230000	0.2624	1.604
77	433	0	Glyma.01G223100	Glyma.10G229400	0.2464	1.579
78	326	3e-25	Glyma.01G189300	Glyma.10G266500	0.9967	2.3782
78	326	0	Glyma.01G189500	Glyma.10G263700	0.2857	1.5955
78	326	5e-97	Glyma.01G189700	Glyma.10G263500	0.4386	2.031
78	326	0	Glyma.01G191300	Glyma.10G259400	0.2121	2.7325
78	326	1e-120	Glyma.01G191700	Glyma.10G259100	0.2906	0
78	326	2e-32	Glyma.01G192000	Glyma.10G258900	0.1773	2.0569
78	326	1e-57	Glyma.01G192600	Glyma.10G258100	0.3721	0
78	326	1e-16	Glyma.01G195700	Glyma.10G255800	0.3614	1.7991
78	326	0	Glyma.01G197500	Glyma.10G255500	0.0229	1.5921
78	326	2e-108	Glyma.01G200200	Glyma.10G255100	0.6911	2.6569
79	274	2e-39	Glyma.01G235000	Glyma.10G246800	0.2248	0.6281
79	274	0	Glyma.01G235300	Glyma.10G246000	0.0453	0.4802
79	274	1e-49	Glyma.01G236100	Glyma.10G245600	0.1999	0.5871
[truncated: 38,974 more rows]
