# Supplementary material for: Genome-wide identification and localization of chalcone synthase family in soybean (Glycine max [L]Merr)
Source: BMC Plant Biol. 2018 Dec 4;18:325. doi: 10.1186/s12870-018-1569-x (PMC6278125; doi:10.1186/s12870-018-1569-x)
Supplement: Supplementary file 5 — GmCHS transcript abundance in soybean tissues. (XLSX 17 kb) [file 12870_2018_1569_MOESM5_ESM.xlsx]

## Sheet: Libault et al 2010
Table S5 GmCHS transcripts in soybean tissues (Libault et al. 2010)
	Transcript reads in FPKM
Gene	Flower	Leaves	Nodules	Pod	Root	Root hairs	Seed	Shoot apical meristem	Stem
GmCHS1	5.633	23.605	2.393	2.424	4.927	4.138	0.723	3.936	1.117
GmCHS2	3.209	30.29	1.363	1.157	6.707	4.134	6.038	1.402	1.834
GmCHS3a	0.885	12.939	1.729	1.005	5.335	3.959	1.23	0.637	0.5
GmCHS3b	1.019	20.966	1.498	0.555	7.373	4.265	0.15	0.702	0.495
GmCHS3c	1.201	22.488	2.076	0.553	7.532	4.528	0.163	1.005	0.651
GmCHS4a	1.045	22.535	0.915	0.222	6.103	2.006	0.37	0.343	0.073
GmCHS4b	0.914	18.654	0.743	0.215	4.87	1.755	0.338	0.291	0.059
GmCHS5	0.808	23.445	0.738	0.159	6.458	1.824	0.304	0.232	0.065
GmCHS6	0.471	7.824	0.498	0.49	5.763	1.425	0	0.096	0.017
GmCHS7	37.559	377.833	281.744	24.217	447.296	404.071	15.097	1.296	25.764
GmCHS8	31.692	114.908	118.603	10.642	599.391	166.359	2.673	16.757	12.09
GmCHS9	0.914	33.974	1.548	0.523	6.644	3.731	0.188	1.185	0.29
GmCHS10	0.358	9.17	1.715	0.177	8.663	1.987	0.036	0.225	1.44
GmCHS11	0.686	10.864	0.443	0.104	21.669	0.957	0	0.111	0.078
GmCHS12	0.647	12.38	0.355	0.138	2.577	0.827	0.162	0.257	0.058
GmCHS13	381.224	44.256	0.749	33.824	6.905	1.853	13.443	114.393	13.091
GmCHS14	10.511	60.532	0	17.807	12.402	1.548	0	9.623	29.237
FPKM, Fragments Per Kilobase of transcript per Million mapped reads

## Sheet: Severin et al 2010
Table S5. GmCHS transcripts in soybean tissues (Severin et al, 2010).
	Transcript reads in RPKM
Gene	Root	Flower	Young leaf	Nodule	One cm _Pod	Pod-shell 10-DAF	Pod-shell 14-DAF	Seed 25-DAF	Seed 28-DAF	Seed 35-DAF	Seed 42-DAF	Seed 21-DAF	Seed 14-DAF	Seed 10-DAF
GmCHS1	8.322	4.696	10.481	1.808	8.428	7.245	11.064	0	3.969	0	0.313	0	0	2.602
GmCHS2	1.967	2.234	1.497	0.278	2.248	0.207	1.606	3.77	1.88	2.646	3.128	2.933	2.803	2.429
GmCHS3a	34.652	4.88	0	4.451	0.375	5.382	0	4.147	0	2.016	0	0	0	2.082
GmCHS3b	0.151	0.142	0	0	0.562	0	0.357	0	0	0	0	1.467	2.156	0
GmCHS3c	0	0.157	0	0	0.375	0.828	0.178	0	0	0	0	2.444	0.863	0
GmCHS4a	6.053	1.138	0	0.835	0	0	0	2.639	0	0	0.313	0	2.372	0.173
GmCHS4b	5.599	1.281	0.499	1.669	0	0	0	1.508	0	0	0.469	0	0.863	0
GmCHS5	0.908	0	0	0	0	3.105	0	0	0	2.394	0.626	0	1.294	0.347
GmCHS6	2.421	2.02	0.166	0	1.498	3.105	1.785	0.754	0	0.756	0.626	0	2.156	0
GmCHS7	567.342	64.121	4.48	96.287	17.187	24.157	10.68	21.248	9.585	8.296	8.425	14.628	19.573	11.593
GmCHS8	507.121	56.358	9.791	30.939	18.495	17.757	17.8	1.316	0	1.006	1.404	5.364	9.034	6.575
GmCHS9	2.27	1.209	3.66	1.391	0.375	7.245	2.32	0	1.253	0	0.469	0	0	0.347
GmCHS10	2.724	0.768	0.499	0.556	0.749	1.035	0.357	0.377	0.627	0.126	0.469	0.489	0.431	0.347
GmCHS11	0.757	0.128	0.499	0	0	2.898	0	0.754	0.209	0	0	0.489	1.941	5.204
GmCHS12	0	0.308	0	0	0.214	0	1.018	0	0	0	0	1.673	0	0
GmCHS13	2.102	106.831	454.012	0.414	141.256	71.897	127.861	10.663	11.816	10.755	14.435	6.306	1.712	0.344
GmCHS14	0.155	21.804	93.576	0.143	15.956	56.728	19.233	10.255	14.365	7.89	10.596	2.007	1.328	1.78
RPKM, Reads Per Kilobase of transcript per Million mapped reads
